# Supplementary material for: Bioinformatics Analysis of Human Papillomavirus 16 Integration in Cervical Cancer: Changes in MAGI-1 Expression in Premalignant Lesions and Invasive Carcinoma
Source: Cancers (Basel). 2024 Jun 14;16(12):2225. doi: 10.3390/cancers16122225 (PMC11202195; doi:10.3390/cancers16122225)
Supplement: Supplementary file 1 [file cancers-16-02225-s001.zip]

Archive with 5 entries (4 files):
- cancers-2963458-supplementary/cancers-2963458-supplementary/
- cancers-2963458-supplementary/cancers-2963458-supplementary/cancers-2963458-original images of blots.pdf
- cancers-2963458-supplementary/cancers-2963458-supplementary/cancers-2963458-Table S1 and Figures S1-S4.pdf
- cancers-2963458-supplementary/cancers-2963458-supplementary/Suplementary Table S2.xlsx
- cancers-2963458-supplementary/cancers-2963458-supplementary/Suplementary Table S3.xlsx
