# Supplementary material for: Bioinformatics Analysis of Human Papillomavirus 16 Integration in Cervical Cancer: Changes in MAGI-1 Expression in Premalignant Lesions and Invasive Carcinoma
Source: Cancers (Basel). 2024 Jun 14;16(12):2225. doi: 10.3390/cancers16122225 (PMC11202195; doi:10.3390/cancers16122225)
Supplement: Supplementary file 1 [file cancers-16-02225-s001.zip › cancers-2963458-supplementary/cancers-2963458-supplementary/Suplementary Table S2.xlsx]

## Sheet: Table S2 Hoja1
Experimental Data set	Genes positively correlated with MAGI1 in CESC (Median TPM < 0.5)			Genes negatively correlated with MAGI1 in CESC (Median TPM < 0.5)
p53 (P04637)	Genes	PearsonCC		Genes	PearsonCC
pRb (P06400)	ZNF445	0.74		HRAS	-0.39
p16 (P42771)	RNF123	0.72		C16orf74	-0.39
Ki-67 (P46013)	FYCO1	0.7		SOX15	-0.39
p16INK4a (P42771)	NEK4	0.69		ANXA8	-0.38
Cyclin D1 (P24385)	TMF1	0.69		TUBB6	-0.38
p53 (P04637)	PBRM1	0.69		LOC642587	-0.37
COX-2 (P35354)	LIMD1	0.69		RPL35	-0.37
Ki-67 (P46013)	LDOC1L	0.68		PYGL	-0.36
GLUT1 (P11166)	DCP1A	0.68		SFN	-0.36
hPygopus2 (Q9BRQ0)	BCL9	0.68		AP2S1	-0.35
Beta-catenin (P35222)	ZNF619	0.67		RGS20	-0.35
p16 (P42771)	KIAA1143	0.67		SH3BGRL3	-0.33
Ki-67 (P46013)	VHL	0.67		NUDT1	-0.32
Ciclina D1 (P24385)	SETD5	0.67		PPP1R14B	-0.32
p53 (P04637)	ZNF620	0.66		RIN1	-0.32
ProEx C (P49736)	LARS2	0.66		RHOG	-0.32
(P11388)	GLB1	0.66		TXNDC17	-0.32
transglutaminasa tisular 2 TG2 (P21980)	ZFYVE20	0.66		CLTB	-0.32
NF-kappa-B (Q00653)	RBM15B	0.66		PSMB7	-0.32
p16 (P42771)	QRICH1	0.66		S100A2	-0.32
FGFR2 IIIc (P21802)	SACM1L	0.66		CAV2	-0.31
CD4 (P01730)	PPP4R2	0.65		GPR87	-0.31
CD8 (P01732)	ARIH2	0.65		PLP2	-0.31
CD25 (P01589)	KLHL23	0.65		IL20RB	-0.31
CD138 (P18827)	VPRBP	0.65		PHLDA3	-0.31
p63 (Q9H3D4)	LOC100129034	0.65		PPIA	-0.31
Histone H3 (P68431)	NR2C2	0.65		MRPS21	-0.3
CK-13 (P13646)	GCC2	0.64		RHOV	-0.3
CK-14 (P02533)	USP19	0.64		UPP1	-0.3
p16 (P42771)	RAPGEF2	0.64		ASB2	-0.3
pRB (P06400)	GORASP1	0.64		UBC	-0.3
p53 (P04637)	USP54	0.63		DEF6	-0.3
Ki-67 (P46013)	UTP14C	0.63		TNFSF12-TNFSF13	-0.3
Rac 1 (P63000)	LRP6	0.63		GJB5	-0.3
RhoA (P61586)	PTPN23	0.63		GNA15	-0.3
Cdc42 (Q9NRR8)	RBM5	0.63
TIAM1 (Q13009)	PIK3C2A	0.63
beta-Pix (Q14155)	NKTR	0.63
Dynamin 2 (P50570)	MGRN1	0.63
Ki-67 (P46013)	PTPRG	0.62
E6 (P03126)	ZBED3	0.62
hTERT (O14746)	SECISBP2L	0.62
Peroxirredoxin 3 (P30048)	SHROOM3	0.62
Ciclina A (P78396)	RALGAPA2	0.62
Ciclina E (P24864)	ACTR8	0.62
p16 (P42771)	RFX3	0.62
Ki-67 (P46013)	P4HTM	0.62
Krt 7 (P08729)	ZKSCAN1	0.62
AGR 2 (O95994)	WDR48	0.62
GDA (Q9Y2T3)	PREPL	0.62
MMP7 (P09237)	DHX30	0.62
p16 (P42771)	ZMYM2	0.62
Ezrina (P15311)	SH3RF1	0.62
β-catenina (Q02248)	MLLT4	0.62
E-cadherina (P12830)	IP6K1	0.62
Six-1 (Q15475)	EAF1	0.62
AEG-1 (Q86UE4)	TBC1D5	0.62
E6 (P03126)	CGGBP1	0.62
p53 (P04637)	MGAT5	0.62
p21 (P38936)	TRIM2	0.61
PBK/TOPK (Q96KB5)	ADCY6	0.61
LRIG3 (Q6UXM1)	SCAP	0.61
pRB (P28749)	RYBP	0.61
CK10 (P13645)	PDE12	0.61
C-myc (P01106)	BBS1	0.61
E-cadherina (P12830)	KIAA1958	0.61
p53 (P04637)	UBXN2B	0.61
p16 (P42771)	VPS13C	0.61
Fascin (Q16658)	LGR4	0.61
p16 (P42771)	RAD54L2	0.61
Ki-67 (P46013)	NICN1	0.61
OCT4 (Q01860)	LZTFL1	0.61
SOX2 (P48431)	OCLN	0.61
PD L1 (Q9NZQ7)	VEZF1	0.61
CD97 (P48960)	KIAA0232	0.6
DAF (P08174)	PRKAR2A	0.6
AR (P10275)	SPATA6	0.6
CDKN2A (P42771)	C12orf51	0.6
CHEK1 (O14757)	TGOLN2	0.6
CXCL14 (O95715)	SFRS14	0.6
CXCR2 (P25025)	ZNF621	0.6
ESR1 (P03372)	NCOR1	0.59
FN1 (P02751)	AP2A2	0.59
GREB1 (Q9C091)	WDR6	0.59
IL-8 (P10145)	STT3B	0.59
MTHFD1L (Q6UB35)	C17orf68	0.59
MUC4 (Q99102)	CCDC66	0.59
PGR (P06401)	SLC4A7	0.59
SOD2 (P04179)	ZNF238	0.59
VEGFA (P15692)	CDC14A	0.59
SYCP2 (Q9BX26)	CHDH	0.59
UHRF1 (Q96T88)	ZNF664	0.59
MCM4 (P33991)	FAM118B	0.59
MCM5 (P33992)	MIER3	0.59
RNASEH2A (O75792)	BTBD9	0.59
NUSAP1 (Q9BXS6)	GOLGA4	0.59
DTL (Q9NZJ0)	TMED4	0.59
STIL (Q15468)	NCKIPSD	0.59
C16orf75 (Q96E14)	C11orf54	0.58
PHF19 (Q5T6S3)	TMEM181	0.58
RAD51 (Q06609)	FOXP4	0.58
MCM6 (Q14566)	KBTBD7	0.58
APOBEC3B (Q9UH17)	PPM1H	0.58
RFC5 (P40937)	MCF2L	0.58
MCM2 (P49736)	NLK	0.58
KIF2C (Q99661)	RNF103	0.58
TCF19 (Q9Y242)	FXC1	0.58
TK1 (P04183)	SGK269	0.58
UBE2C (O00762)	PDZD8	0.58
PRIM1 (P49642)	KIAA1919	0.58
POLE2 (P56282)	VGLL4	0.58
RRM2 (P31350)	PACSIN2	0.58
CGNL1 (Q0VF96)	BTD	0.57
EPB41L3 (Q9Y2J2)	HMGXB3	0.57
PLAGL1 (Q9UM63)	DDAH1	0.57
ZNF439 (Q8NDP4)	WDR31	0.57
EDN3 (P14138)	C12orf72	0.57
CTTNBP2 (Q8WZ74)	SLC30A9	0.57
ZNF135 (P52742)	AGAP1	0.57
CCND1 (P24385)	CAPN7	0.57
ZNF419 (Q96HQ0)	HIPK1	0.57
SOSTDC1 (Q6X4U4)	TRAK2	0.57
ZNF844 (Q08AG5)	RASEF	0.57
KIAA0232 (Q92628)	ZNF785	0.57
SLC27A6 (Q9Y2P4)	NAA40	0.57
MAOB (P27338)	TRAK1	0.57
FAM13C (Q8NE31)	PRRC1	0.57
GREB1 (Q4ZG55)	C3orf19	0.57
PHYHIP (Q92561)	C2orf15	0.57
GSTA4 (O15217)	OSBPL10	0.57
NRP-1 (O14786)	PEX26	0.57
TLR 2 (O60603)	INPPL1	0.57
TLR 9 (Q9NR96)	FNIP2	0.57
IL1-β (P01584)	C10orf118	0.57
FZD (Q9UP38)	ZNF217	0.57
N-cadherina (P19022)	ZNF708	0.57
GDF-15 (Q99988)	ZNF33A	0.57
MCM2 (P49736)	WDR82	0.57
MCM5 (P33992)	TOM1L1	0.57
CDC6 (Q99741)	KIAA1244	0.57
p16 (P42771)	CTNNB1	0.57
p63 (Q9H3D4)	ZNF197	0.57
IGF-1R β (P08069)	TOB2	0.56
GLUT1 (P11166)	FAM168A	0.56
HIF-1α (Q16665)	PRRT3	0.56
GAPDH (P04406)	HEMK1	0.56
Survivin (O15392)	APPL1	0.56
HKII (P52789)	TMEM184C	0.56
hTERT (O14746)	TMEM63A	0.56
CAIX (Q16790)	ZNF844	0.56
γH2AX (P16104)	FARP1	0.56
Geminin (O75496)	SHQ1	0.56
p16 (P42771)	SUCLG2	0.56
Ki-67 (P46013)	SMARCC1	0.56
Sirtuin 1 (Q96EB6)	MITF	0.56
PABPC1 (P11940)	FNBP1L	0.56
RPS27 (P42677)	REPIN1	0.56
RPL13A (P40429)	KDM3B	0.56
RPL21 (P46778)	CRBN	0.56
RPL35A (P18077)	PXK	0.56
YWHAZ (P63104)	THUMPD3	0.56
ACTB (P60709)	SEC22C	0.56
F13A1 (P00488)	C5orf24	0.56
CRABP2 (P29373)	GLYR1	0.56
SDHAF2 (Q9NX18)	ZNF827	0.56
DSP (P15924)	ATXN7	0.56
KRT14 (P02533)	LOC440944	0.56
SAA1 (P0DJI8)	CYTSA	0.56
GJA1 (P17302)	TRRAP	0.56
MT-CYB (P00156)	MYO6	0.56
MAFB (Q9Y5Q3)	TSPYL4	0.56
BCR (P11274)	RPP14	0.56
GJB2 (P29033)	G3BP2	0.56
ADAMTS7 (Q9UKP4)	ZNF589	0.56
CALML3 (P27482)	MYST4	0.56
CXCL5 (P42830)	EPM2AIP1	0.56
RARRES1 (P49788)	SETD2	0.56
HSPB1 (P04792)	CLASP2	0.56
Claudina-1 (O95832)	FGFRL1	0.56
pCHK2 (O96017)	TRAPPC9	0.55
pCHK1 (O14757)	ALAS1	0.55
FANCD2 (Q9BXW9)	ARVCF	0.55
BRCA1 (P38398)	SECISBP2	0.55
H2AX (P16104)	KPNA5	0.55
Ezrin (P15311)	SBK1	0.55
E-cadherin (P12830)	ACAD8	0.55
Importin-β (Q14974)	NAPEPLD	0.55
Exportin 5 (Q9HAV4)	TP53BP1	0.55
Mcl 1 (Q07820)	MYO5C	0.55
PDL1 (Q9NZQ7)	ADD3	0.55
cFLIP (O15519)	COG6	0.55
E6 (P03126)	TCF12	0.55
E7 (P03129)	PLS1	0.55
p16 (P42771)	ZNF627	0.55
Ki-67 (P46013)	PWWP2A	0.55
MCM 2 (P49736)	CCDC125	0.55
MCM 4 (P33991)	GTF2I	0.55
MCM 5 (P33992)	CCNI	0.55
MCM 7 (P33993)	CHMP2B	0.55
BAG3 (O95817)	SPRED2	0.55
LCoR (Q96JN0)	PIKFYVE	0.55
RIP140 (P48552)	ZNF254	0.55
14-3-3 protein tau (P27348)	EVI5	0.55
RPS3 (P23396)	ZC3H13	0.55
RPS4X (P62701)	RNF214	0.55
RPS5 (P46782)	ZMYND11	0.55
RPS8 (P62241)	NHLRC3	0.55
RPSA (P08865)	SLC26A1	0.55
HSPD1 (P10809)	LPIN2	0.55
RPLP0 (P05388)	ABI2	0.55
RPL4 (P36578)	VWA2	0.55
RPL7 (P18124)	GMCL1	0.55
HSPA5 (P11021)	CCDC121	0.55
CAP1 (Q01518)	ZNF828	0.55
SLC25A5 (P05141)	PHF12	0.54
ORM1 (P02763)	NFATC4	0.54
SERPINA1 (P01009)	SLC12A2	0.54
A2M (P01023)	ZMYM3	0.54
ACTN1 (P12814)	PDHB	0.54
ANXA11 (P50995)	NBPF15	0.54
ANXA4 (P09525)	SH3BP4	0.54
ANXA5 (P08758)	PFAS	0.54
APOA1 (P02647)	KIF27	0.54
ATP5F1A (P25705)	MARVELD2	0.54
ATP5PO (P48047)	PODXL	0.54
DDX1 (Q92499)	CNNM3	0.54
S100A11 (P31949)	ACVR2B	0.54
CANX (P27824)	MOAP1	0.54
CALR (P27797)	MLL3	0.54
CTSG (P08311)	POFUT2	0.54
CLIC1 (O00299)	ZBTB26	0.54
CS (O75390)	ZC3H7B	0.54
CLTC (Q00610)	OSBP	0.54
C3 (P01024)	TTC3	0.54
MACROH2A1 (O75367)	ZNF248	0.54
CRB1 (P82279)	ZNF512	0.54
PRKDC (P78527)	HIP1	0.54
DDOST (P39656)	PUM1	0.54
RPN1 (P04843)	PDXDC1	0.54
EEF2 (P13639)	DNAL1	0.54
TUFM (P49411)	DDX46	0.54
HSP90B1 (P14625)	UBE4A	0.54
EPPK1 (P58107)	EXOG	0.54
STOM (P27105)	NUMA1	0.54
FGA (P02671)	FAM160A2	0.54
FGB (P02675)	TNPO1	0.54
FGG (P02679)	CRELD1	0.54
FN1 (P02751)	SEC24D	0.54
FBLN1 (P23142)	ARHGEF12	0.54
FLNA (P21333)	GOSR1	0.54
FLNB (O75369)	WDR35	0.54
FBP1 (P09467)	CYB5RL	0.54
ALDOA (P04075)	SLC35E2	0.54
GLUL (P15104)	HYAL2	0.54
RAN (P62826)	NR2F2	0.54
HP (P00738)	CGNL1	0.54
HSPA1L (P34931)	TRDMT1	0.54
HSP90AA1 (P07900)	TECPR1	0.54
HSP90AB1 (P08238)	SARM1	0.54
HNRNPA1 (P09651)	RAB11FIP3	0.54
HNRNPA3 (P51991)	RBM47	0.54
HNRNPD (Q14103)	MLEC	0.54
HNRNPF (P52597)	C3orf39	0.53
HNRNPH1 (P31943)	ALG9	0.53
HNRNPK (P61978)	AKAP1	0.53
HNRNPL (P14866)	MFSD9	0.53
HNRNPM (P52272)	ZNF678	0.53
HNRNPR (O43390)	BCLAF1	0.53
HNRNPA2B1 (P22626)	DAG1	0.53
HNRNPC (P07910)	KIAA1109	0.53
H1-2 (P16403)	ARL6IP5	0.53
H1-5 (P16401)	NR2C1	0.53
H2AZ1 (P0C0S5)	DNAJC22	0.53
H2BC14 (Q99879)	PLCL2	0.53
H3-3A (P84243)	C4orf29	0.53
HOOK1 (Q9UJC3)	ZNF709	0.53
IGHG2 (P01859)	IFT88	0.53
IGKV3-20 (P01619)	TTC26	0.53
IGHM (P01871)	SMARCA5	0.53
IDH1 (O75874)	UBA3	0.53
IDH2 (P48735)	SHPRH	0.53
KRT31 (Q15323)	C3orf63	0.53
KRT18 (P05783)	SIK2	0.53
KRT85 (P78386)	ISOC1	0.53
KRT7 (P08729)	C2CD3	0.53
KRT8 (P05787)	ARID1B	0.53
Lamin A/C (P02545)	GALNT10	0.53
ELANE (P08246)	ZBTB10	0.53
LCP1 (P13796)	TATDN2	0.53
LYZ (P61626)	MDN1	0.53
CAPG (P40121)	LRRC37A4	0.53
MDH2 (P40926)	BRPF1	0.53
MSN (P26038)	TIRAP	0.53
PRTN3 (P24158)	ZNF792	0.53
MPO (P05164)	RGPD4	0.53
MYL2 (P10916)	CCNG1	0.53
MYH9 (P35579)	SPATA13	0.53
NEB (P20929)	LMBR1	0.53
DEFA3 (P59666)	ZBTB47	0.53
NAMPT (P43490)	TM9SF3	0.53
NUMA1 (Q14980)	ENPP4	0.53
NCL (P19338)	FBXO21	0.53
NPM1 (P06748)	ZNF542	0.53
PPIA (P62937)	ENTPD4	0.53
PPIB (P23284)	MSI2	0.53
PRDX1 (Q06830)	ACTR3B	0.53
HSD17B4 (P51659)	TBCEL	0.53
PLEC (Q15149)	TRNT1	0.53
PTBP1 (P26599)	OGG1	0.53
PHB (P35232)	AFF4	0.53
PDIA3 (P30101)	TTC28	0.53
PDIA4 (P13667)	POC1B	0.53
PDIA6 (Q15084)	MAT2A	0.53
PKM (P14618)	CASC4	0.52
IQGAP1 (P46940)	RAB5A	0.52
RAB11B (Q15907)	TCTA	0.52
RAB29 (O14966)	BIRC6	0.52
RYR3 (Q15413)	RBM16	0.52
SPINK5 (Q9NQ38)	SFMBT1	0.52
TF (P02787)	CLMN	0.52
SET (Q01105)	KIAA1737	0.52
ATP1A1 (P05023)	NGLY1	0.52
SFPQ (P23246)	USP4	0.52
HSPA9 (P38646)	DPY19L3	0.52
SOD2 (P04179)	NISCH	0.52
TLN1 (Q9Y490)	KBTBD4	0.52
TCP1 (P17987)	KIF5B	0.52
CCT2 (P78371)	RAB11FIP2	0.52
CCT4 (P50991)	FANCF	0.52
PRDX3 (P30048)	UBP1	0.52
TYMP (P19971)	KIAA0753	0.52
TAGLN2 (P37802)	ALMS1	0.52
TKT (P29401)	C20orf96	0.52
HADHA (P40939)	SERINC5	0.52
UBA1 (P22314)	KCTD6	0.52
VIM (P08670)	SLC41A2	0.52
VCL (P18206)	ZNF587	0.52
VTN (P04004)	IFT140	0.52
VDAC1 (P21796)	REST	0.52
VDAC2 (P45880)	NBPF1	0.52
WDR1 (O75083)	DCAF16	0.52
AZGP1 (P25311)	FOXO3B	0.52
PGD (P52209)	KLHDC10	0.52
ARF1 (P84077)	CABLES1	0.52
TMPRSS11D (O60235)	PDSS2	0.52
AKR1B10 (O60218)	PGPEP1	0.52
ANXA1 (P04083)	EP300	0.52
ANXA3 (P12429)	GLT8D1	0.52
ANXA8 (P13928)	TMEM50B	0.52
SLPI (P03973)	TSPYL1	0.52
ALOX12 (P18054)	SYNJ2BP	0.52
BRCA2 (P51587)	DCHS1	0.52
CALML3 (P27482)	MADD	0.52
CBR1 (P16152)	ZNF48	0.52
CLIC3 (O95833)	LRP5	0.52
CSTA (P01040)	ARHGAP12	0.52
CSTB (P04080)	MYO5B	0.52
DSC2 (Q02487)	TULP4	0.52
DSG1 (Q02413)	RBM12B	0.52
DSG3 (P32926)	NBPF9	0.52
DSP (P15924)	TAOK1	0.52
EVPL (Q92817)	ZNF70	0.52
ERO1A (Q96HE7)	MAP4K3	0.52
EIF4A1 (P60842)	KIF3A	0.52
EZR (P15311)	LOC151162	0.52
FABP5 (Q01469)	ELMOD2	0.52
LGALS7 (P47929)	KRBA2	0.52
GSN (P06396)	C13orf23	0.52
H2AC7 (P20671)	TTC37	0.52
SERPINB13 (Q9UIV8)	WDR19	0.52
IGHA1 (P01876)	NBR1	0.52
IGKV3-20 (P01619)	STK36	0.52
IL1RN (P18510)	ALS2CR8	0.52
IVL (P07476)	NCOA2	0.52
JUP (P14923)	AZI2	0.52
KRT13 (P13646)	MANSC1	0.52
KRT15 (P19012)	TMEM56	0.52
KRT82 (Q9NSB4)	CASD1	0.52
KRT3 (P12035)	TMTC4	0.52
KRT4 (P19013)	ProSAPiP1	0.52
KRT6A (P02538)	TMEM8A	0.51
KRT6B (P04259)	KIF3B	0.51
KHK (P50053)	FAM115A	0.51
SERPINB1 (P30740)	TBCK	0.51
LRP1 (Q07954)	TMCO3	0.51
SERPINB5 (P36952)	RALGPS1	0.51
MUC5B (Q9HC84)	DNMT3A	0.51
PPL (O60437)	PGGT1B	0.51
PGAM1 (P18669)	RERE	0.51
RNH1 (P13489)	PHC1	0.51
PKP1 (Q13835)	ATP9A	0.51
PKP3 (Q9Y446)	BEND3	0.51
PIGR (P01833)	CNNM2	0.51
TGM1 (P22735)	SEC24A	0.51
TGM3 (Q08188)	CMTM6	0.51
NPEPPS (P55786)	GALNT4	0.51
RAB2A (P61019)	THUMPD1	0.51
CRABP2 (P29373)	ROCK2	0.51
S100A14 (Q9HCY8)	RAPGEF6	0.51
SCEL (O95171)	XPC	0.51
SERPINB12 (Q96P63)	HCFC1	0.51
SPRR3 (Q9UBC9)	TBC1D16	0.51
SERPINB3 (P29508)	C2orf67	0.51
CRNN (Q9UBG3)	KIF26B	0.51
PSME2 (Q9UL46)	KIF2A	0.51
PARK7 (Q99497)	DHX15	0.51
ACTG1 (P63261)	PDCD6IP	0.51
TTR (P02766)	UBR1	0.51
HSPB1 (P04792)	SLC17A5	0.51
CLIC1 (O00299)	TMTC2	0.51
KRT8 (P05787)	AFF1	0.51
TF (P02787)	C8orf83	0.51
HSPB6 (O14558)	NEU3	0.51
AKR7A2 (O43488)	EPC1	0.51
COL1A2 (P08123)	LMTK2	0.51
CKB (P12277)	PPM1B	0.51
KRT13 (P13646)	PTPN3	0.51
GSTP1 (P09211)	FLJ90757	0.51
PSME1 (Q06323)	CGN	0.51
SOD2 (P04179)	ATE1	0.51
LMNA (P02545)	TCTN3	0.51
SERPINB1 (P30740)	PRDM10	0.51
SERPINB3 (P29508)	SFRS18	0.51
KRT10 (P13645)	IWS1	0.51
KRT6A (P02538)	TMEM106B	0.51
WARS1 (P23381	DLGAP4	0.51
HSPA5 (P11021)	IQCE	0.51
ENO1 (P06733)	USP12	0.51
HSPA8 (P11142)	TOP2B	0.51
VIM (P08670)	SRRM2	0.51
ENO1 (P06733)	SLC39A11	0.51
P4HB (P07237)	LOC202181	0.51
ANXA2 (P07355)	FAM193A	0.51
TUBB (P07437)	MARCKSL1	0.51
ANXA4 (P09525)	ZNF496	0.51
TUFM (P49411)	FBXW8	0.51
TPI1 (P60174)	ZNF333	0.51
VIM (P08670)	CREB3L2	0.51
PGAM1 (P18669)	UTRN	0.51
ATP5F1B (P06576)	GFPT1	0.51
ACTG1 (P63261)	UBFD1	0.51
ATIC (P31939)	REV3L	0.51
CKB (P12277)	FNDC3A	0.51
EEF2 (P13639)	FGFR1OP	0.51
HYOU1 (Q9Y4L1)	UBTD2	0.51
CKB (P12277)	AKAP13	0.51
PPIA (P62937)	KIAA0100	0.5
GSN (P06396)	UNC13B	0.5
VCL (P18206)	SAFB2	0.5
WDR1 (O75083)	RGPD3	0.5
EZR (P15311)	DLG4	0.5
HSPA1A (P0DMV8)	ARSB	0.5
TUBA1C (Q9BQE3)	RBM12	0.5
PRDX1 (Q06830)	MOBKL1A	0.5
PDIA3 (P30101)	ERN1	0.5
HSPA9 (P38646)	C9orf102	0.5
SDHA (P31040)	C1orf198	0.5
RPSA (P08865)	LRBA	0.5
HSP90AB1 (P08238)	SUZ12	0.5
ESD (P10768)	KANK2	0.5
TKT (P29401)	MATR3	0.5
LDHB (P07195)	CA13	0.5
ALDH1A1 (P00352)	MKRN2	0.5
PPA1 (Q15181)	ZNF816A	0.5
DDX3X (O00571)	SORBS2	0.5
GLUD1 (P00367)	ABCD3	0.5
GAPDH (P04406)	PIGM	0.5
ACO2 (Q99798)	NEK1	0.5
MYL12A (P19105)	GGA1	0.5
RRM1 (P23921)	KLHL9	0.5
EEF2 (P13639)	ASXL2	0.5
UQCRC1 (P31930)	TTC12	0.5
CNN2 (Q99439)	C7orf41	0.5
PCBP1 (Q15365)	KIDINS220	0.5
IMMT (Q16891)	RAB11FIP1	0.5
CAPG (P40121)	AKAP11	0.5
TPT1 (P13693)	CLCN6	0.5
PSMB4 (P28070)	C3orf38	0.5
VCP (P55072)	UBN2	0.5
KRT1 (P04264)	RAB11FIP4	0.5
LGALS1 (P09382)	ZNF3	0.5
YWHAZ (P63104)	C6orf89	0.5
LMNA (P02545)	GLIS3	0.5
HNRNPL (P14866)	HIP1R	0.5
CCT7 (Q99832)	DET1	0.5
OSBPL8 (Q9BZF1)	2011-09-01	0.5
CCT5 (P48643)	ZNF689	0.5
HYOU1 (Q9Y4L1)	YPEL2	0.5
PSMA5 (P28066)	RNF41	0.5
FOXP3 (Q9BZS1)	PCM1	0.5
CD5L (O43866)	IL17RC	0.5
GSN (P06396)	AP2B1	0.5
CFH (P08603)	CCNJ	0.5
CFB (P00751)	B4GALNT3	0.5
C1S (P09871)	IKZF4	0.5
ALB (P02768)	RSBN1L	0.5
AFM (P43652)	ATXN7L3B	0.5
APOA1 (P02647)	COG1	0.5
APOH (P02749)	CDC42BPA	0.5
SERPINA1 (P01009)	MKLN1	0.5
TF (P02787)	YPEL1	0.5
HPX (P02790)	SPRY1	0.5
HP (P00738)	STXBP4	0.5
CP (P00450)	ZMYM4	0.5
IGHM (P01871)	GPR125	0.5
ACTN4 (O43707)	TCP11L2	0.5
PGK1 (P00558)	FAM120B	0.5
GC (P02774)	HNRPLL	0.5
CFH (P08603)	GIGYF2	0.5
CRABP2 (P29373)	LRIG1	0.5
SERPINB3 (P29508)	SNX9	0.5
NAMPT (P43490)	C2CD2L	0.5
ACTR3 (P61158)	LAMB2	0.5
YWHAE (P62258)	SIRT1	0.5
UBE2D2 (P62837)	MLXIP	0.5
EEF1A1P5 (Q5VTE0)	FUT10	0.5
SERPINB13 (Q9UIV8)	ZNF629	0.5
HP (P00738)	RNF4	0.49
ATP5F1B (P06576)	SEC14L1	0.49
ANXA2 (P07355)	SEC23IP	0.49
PKM (P14618)	LOC100132707	0.49
IGHA1 (P01876)	RBM6	0.49
HP (P00738)	TM9SF2	0.49
IGHG3 (P01860)	SMARCC2	0.49
SERPINA1 (P01009)	TNKS	0.49
PF4 (P02776)	IQSEC1	0.49
CRP (P02741)	RWDD2A	0.49
FCGBP (Q9Y6R7)	ZNF24	0.49
PROS1 (P07225)	BAZ2B	0.49
IGKV1-5 (P01602)	ATF2	0.49
CRP (P02741)	SLC2A13	0.49
FCGBP (Q9Y6R7)	CXXC5	0.49
HP (P00738)	MLLT6	0.49
LBP (P18428)	LOC441208	0.49
IGHG3 (P01860)	LOC100272146	0.49
LGALS3BP (Q08380)	DUSP18	0.49
A1AG1 (P02763)	ZNF136	0.49
C6 (P13671)	KLRA1	0.49
K1C10 (P13645)	DYRK2	0.49
K1C9 (P35527)	ATM	0.49
S100A7 (P31151)	EPB41L5	0.49
S100A9 (P06702)	FRAS1	0.49
KRT5 (P13647)	ZZEF1	0.49
C1R (P00736)	SVIP	0.49
KRT2 (P35908)	C11orf61	0.49
PRG4 (Q92954)	C17orf57	0.49
LCAT (P04180)	FEM1C	0.49
KRT1 (P04264)	TRIM52	0.49
C6 (P13671)	ARFIP1	0.49
CFI (P05156)	KIAA1598	0.49
FBLN1 (P23142)	APEH	0.49
S10A7 (P31151)	CCNG2	0.49
PZP (P20742)	ABHD15	0.49
KV106 (P01598)	LIG4	0.49
IPSP (P05154)	ANUBL1	0.49
APOA4 (P06727)	TMEM184B	0.49
KAIN (P29622)	KIAA1549	0.49
K2C5 (P13647)	ZNF253	0.49
CD14 (P08571)	EXOC6	0.49
FBLN1 (P23142)	AHI1	0.49
LCAT (P04180)	FAM175A	0.49
K1C10 (P13645)	CTNNA1	0.49
PROS (P07225)	ZDHHC20	0.49
IGKC (P01834)	MBTD1	0.49
TRFE (P02787)	C4orf34	0.49
IGHG1 (P01857)	ADNP	0.49
SHFL (Q9NUL5)	PLA2G12A	0.49
F7 (P08709)	INTU	0.49
ALB (P02768)	DNAJC14	0.49
EEF1A1 (P68104)	ORAI2	0.49
PPP1R7 (Q15435)	CUEDC1	0.49
SOD3 (P08294)	SON	0.49
TTR (P02766)	SLC6A6	0.49
TPSB2 (P20231)	MTR	0.49
TPSAB1 (Q15661)	C9orf129	0.49
ALB (P02768)	KIAA0182	0.49
HBB (P68871)	SLC35E1	0.49
IGKC (P01834)	FSD1L	0.49
PKM (P14618)	TIA1	0.49
APOA1 (P02647)	AKD1	0.49
S100A11 (P31949)	AKAP7	0.49
PKM (P14618)	ZNF500	0.49
S100A8 (P05109)	JHDM1D	0.49
TUBB (P07437)	SPRED1	0.49
S100A9 (P06702)	MPHOSPH8	0.49
GSTP1 (P09211)	XYLB	0.49
S100A7 (P31151)	LCORL	0.49
ENO1 (P06733)	TRAF5	0.49
PPIA (P62937)	C17orf85	0.49
OGN (P20774)	SP4	0.49
CRNN (Q9UBG3)	ZNF611	0.49
DCN (P07585)	TMEM167A	0.49
PRELP (P51888)	DDX17	0.49
COL1A1 (P02452)	TPP2	0.49
TPM1 (P09493)	PLXNB1	0.49
CNN1 (P51911)	PITPNA	0.49
SERPINA1 (P01009)	POLDIP3	0.49
ABI3BP (Q7Z7G0)	NSD1	0.49
AGR2 (O95994)	ANO10	0.49
ORM2 (P19652)	KIAA0556	0.49
BGN (P21810)	TTC19	0.49
APOA2 (P02652)	TSPAN12	0.49
DPT (Q07507)	DYNC2LI1	0.49
APOH (P02749)	PLEKHG1	0.49
TAGLN (Q01995)	KLHL11	0.49
SOD3 (P08294)	PLEKHA6	0.49
COL1A2 (P08123)	USPL1	0.49
FMOD (Q06828)	SOCS7	0.49
PTGDS (P41222)	ANKRD13C	0.49
KRT1 (P04264)	PAFAH1B2	0.49
ASPN (Q9BXN1)	EIF2AK1	0.49
CP (P00450)	VPS13B	0.49
SLPI (P03973)	GNA11	0.48
CAPS (Q13938)	FAM13A	0.48
KNG1 (P01042)	LOC100131193	0.48
LGALS1 (P09382)	ABL1	0.48
CAVIN1 (Q6NZI2)	BRD3	0.48
CPA3 (P15088)	FANCD2	0.48
FABP3 (P05413)	TBC1D12	0.48
DEK (P35659)	DNAH1	0.48
GCLM (P48507)	KIAA1529	0.48
SERPINB5 (P36952)	CDKN2AIP	0.48
WARS1 (P23381)	PAX8	0.48
DIAPH1 (O60610)	QRSL1	0.48
ATP2A2 (P16615)	PCGF3	0.48
DTX3L (Q8TDB6)	ZC3HAV1L	0.48
MCM6 (Q14566)	C3orf75	0.48
STAT1 (P42224)	PRKAB1	0.48
SLC2A1 (P11166)	CSRP2BP	0.48
KRT17 (Q04695)	C6orf170	0.48
S100A2 (P29034)	FZD5	0.48
ADH1C (P00326)	LRRC27	0.48
CAMP (P49913)	DPH3	0.48
GBP1 (P32455)	ATP11A	0.48
G6PD (P11413)	HTT	0.48
ALDH3A1 (P30838)	SORT1	0.48
OAS3 (Q9Y6K5)	HINT3	0.48
MPO (P05164)	EPCAM	0.48
TAPBP (O15533)	METTL14	0.48
PGD (P52209)	SPTY2D1	0.48
AKR1B10 (O60218)	TMEM115	0.48
H1-5 (P16401)	ZNF91	0.48
EPX (P11678)	TRIM3	0.48
CES1 (P23141)	RHOA	0.48
PRG3 (Q9Y2Y8)	RSAD1	0.48
NAMPT (P43490)	CLTC	0.48
ADH7 (P40394)	IFT81	0.48
DEFA1 (P59665	NUP43	0.48
AKR1C2 (P52895)	GAB1	0.48
OGN (P20774)	GRAMD3	0.48
ACTA2 (P62736)	BBS12	0.48
LUM (P51884)	BICD1	0.48
PRDX1 (Q06830)	WDFY3	0.48
SFN (P31947)	GTF2IRD2B	0.48
ENO1 (P06733)	ZNF214	0.48
KRT5 (P13647)	ATRX	0.48
LYZ (P61626)	ZNF609	0.48
PCID2 (Q5JVF3)	LOC100190939	0.48
TMEM214 (Q6NUQ4)	C15orf33	0.48
BID (P55957)	ZNF518A	0.48
NCKAP1L (P55160)	PRR15L	0.48
RFC5 (P40937)	ZNF184	0.48
CYBB (P04839)	CCDC149	0.48
LYN (P07948)	TNRC6B	0.48
SSR3 (Q9UNL2)	MLL2	0.48
DYNLT1 (P63172)	C17orf63	0.48
SRSF3 (P84103)	PDPK1	0.48
DEK (P35659)	FBXO41	0.48
RQCD1 (Q92600)	ZNF646	0.48
ITGB2 (P05107)	FAM73A	0.48
TECR (Q9NZ01)	ZNF35	0.48
SYNM (O15061)	CEP120	0.48
LAMB2 (P55268)	TAOK2	0.48
PEX5 (P50542)	PANK3	0.48
S100A4 (P26447)	ARMC9	0.48
ACTA2 (P62736)	SLC37A3	0.48
IGHV3-49 (A0A0A0MS15)	ZNF774	0.48
MAP1S (Q66K74)	COL4A3BP	0.48
IQGAP2 (Q13576)	SFRS12	0.48
APOA4 (P06727)	SRFBP1	0.48
RPLP2 (P05387)	CMTM8	0.48
AK3 (Q9UIJ7)	AHCYL1	0.48
SEPT11 (Q9NVA2)	ARGLU1	0.48
BIN1 (O00499)	NHLRC2	0.48
CD14 (P08571)	CCPG1	0.48
AKAP2 (Q9Y2D5)	SNRK	0.48
ASAH1 (Q13510)	LYSMD3	0.48
MCM5 (P33992)	CNOT8	0.48
CYCS (P99999)	RASSF3	0.48
TM9SF4 (Q92544)	FLVCR1	0.48
ANP32A (P39687)	PIK3R3	0.48
SRSF7 (Q16629)	VPS37D	0.48
RBM8A (Q9Y5S9)	FAM149B1	0.48
SRSF10 (O75494)	MED23	0.48
PCBP2 (Q15366)	ROCK1	0.48
OSTF1 (Q92882)	CLINT1	0.48
TAGLN2 (P37802)	PRR15	0.48
PCNA (P12004)	SLC2A11	0.48
MCM2 (P49736)	ZBTB12	0.47
HSPD1 (P10809)	HS2ST1	0.47
HNRNPC (P07910)	USP42	0.47
CYBB (P04839)	FUT4	0.47
HNRNPA1 (P09651)	FARP2	0.47
ENO1 (P06733)	ZHX2	0.47
NCL (P19338)	ANKRD28	0.47
TYMP (P19971)	TUSC2	0.47
PFN1 (P07737)	PATZ1	0.47
ATP6V1B2 (P21281)	NOS1AP	0.47
DDX5 (P17844)	KCTD7	0.47
ANP32B (Q92688)	HYOU1	0.47
SCPEP1 (Q9HB40)	INO80D	0.47
AP3D1 (O14617)	ARFGEF2	0.47
SUMO2 (P61956)	ZNF142	0.47
MDH2 (P40926)	PHACTR2	0.47
SRP9 (P49458)	TMEM97	0.47
VDAC1 (P21796)	AMOT	0.47
MCM4 (P33991)	GOLM1	0.47
HSPA9 (P38646)	C8orf37	0.47
GSTK1 (Q9Y2Q3)	SGOL1	0.47
PRELP (P5188)	DISP1	0.47
LUM (P51884)	CSNK1D	0.47
POTEKP (Q9BYX7)	C11orf30	0.47
COL5A1 (P20908)	TLE1	0.47
PTGDS (P41222)	C17orf28	0.47
SOD3 (P08294)	CDK19	0.47
TGM2 (P21980)	ZNF192	0.47
DCN (P07585)	GSTCD	0.47
FBN1 (P35555)	CDK20	0.47
FBLN1 (P23142)	LOC642852	0.47
OLFML3 (Q9NRN5)	NUDT12	0.47
TNXB (P22105)	TNRC18	0.47
KANK2 (Q63ZY3)	GTF2IP1	0.47
AGT (P01019)	GPD1L	0.47
COL6A2 (P12110)	AVL9	0.47
SERPINA1 (P01009)	FIG4	0.47
AMBP (P02760)	ZSCAN21	0.47
COL6A3 (P12111)	PRPF8	0.47
COL6A1 (P12109)	PEX1	0.47
APOA2 (P02652)	TSHZ2	0.47
CLU (P10909)	APAF1	0.47
SPRR1A (P35321)	SLC35B3	0.47
DPT (Q07507)	POGZ	0.47
COL5A2 (P05997)	C9orf7	0.47
COL1A1 (P02452)	ZNF514	0.47
COL1A2 (P08123)	ZNF397	0.47
COL14A1 (Q05707)	SGCB	0.47
SERPINA3 (P01011)	COG2	0.47
COL21A1 (Q96P44)	LARGE	0.47
CKB (P12277)	PDS5B	0.47
CAV1 (Q03135)	GALNT7	0.47
KRT6B (P04259)	STAG3L3	0.47
COL3A1 (P02461)	GXYLT1	0.47
CRNN (Q9UBG3)	SLMAP	0.47
RPSA (P08865)	IFNAR1	0.47
EEF1D (P29692)	C16orf58	0.47
HSPD1 (P10809)	BMS1P5	0.47
CCT5 (P48643)	ZNF764	0.47
HSPD1 (P10809)	RBBP9	0.47
PPA1 (Q15181)	RTN3	0.47
PDIA3 (P30101)	TTLL1	0.47
LDHB (P07195)	N4BP2	0.47
NME1 (P15531)	FAM167A	0.47
TCP1 (P17987)	ZNF429	0.47
SELENBP1 (Q13228)	PEX2	0.47
CCT2 (P78371)	LOC200030	0.47
ENO1 (P06733)	PAFAH2	0.47
TPI1 (P60174)	LATS1	0.47
LMNA (P02545)	KIF13B	0.47
ERP29 (P30040)	WWTR1	0.47
FABP5 (Q01469)	ARID4B	0.47
LMNA (P02545)	MIB1	0.47
PHGDH (O43175)	C8orf39	0.47
EEF1G (P26641)	ALDH18A1	0.47
HINT2 (Q9BX68)	COG3	0.47
CCT6A (P40227)	AGGF1	0.47
STIP1 (P31948)	MGC2752	0.47
LMNA (P02545)	RGMB	0.47
ENO1 (P06733)	SEC23B	0.47
STIP1 (P31948)	KIAA1107	0.47
PHGDH (O43175)	ZNF124	0.47
PGAM1 (P18669)	CYTH2	0.47
GMPS (P49915)	CYP20A1	0.47
EEF2 (P13639)	TTLL3	0.47
PSMA2 (P25787)	CCDC71	0.47
KRT1 (P04264)	DNAJC10	0.47
RACK1 (P63244)	NFYA	0.47
RAN (P62826)	PARP4	0.47
HSD17B10 (Q99714)	ZNF84	0.47
PPIA (P62937)	FAM8A1	0.47
PRDX5 (P30044)	MYO9A	0.47
PPIA (P62937)	SLC30A1	0.47
PKM (P14618)	CAMTA2	0.47
ALDOA (P04075)	RSPRY1	0.47
LDHA (P00338)	PTPRJ	0.47
GAPDH (P04406)	TSTD2	0.47
PRDX1 (Q06830)	WDR73	0.47
CFL1 (P23528)	FGD4	0.47
KRT7 (P08729)	C3orf10	0.47
APRT (P07741)	TMED10P1	0.47
RPA2 (P15927)	BMPR2	0.47
ERP29 (P30040)	MED1	0.47
ANKRD36BP1 (Q96IX9)	IL6ST	0.47
PARK7 (Q99497)	FAM172A	0.47
CCT2 (P78371)	SLC30A5	0.47
LHB (P01229)	BTN2A1	0.47
OXCT1 (P55809)	RUNDC2A	0.47
KRT10 (P13645)	NCRNA00120	0.47
PNP (P00491)	SRRM1	0.47
PSMA2 (P25787)	CPSF6	0.47
AKR1B1 (P15121)	NEK8	0.47
LHB (P01229)	RABL2B	0.47
IDH1 (O75874)	DHX33	0.47
PEBP1 (P30086)	PRKD3	0.47
LGALS3 (P17931)	RAF1	0.47
ATP5PD (O75947)	BTC	0.47
PHB (P35232)	MCM9	0.47
PRDX2 (P32119)	MED28	0.47
HSPD1 (P10809)	STK16	0.46
GRB2 (P62993)	CHD1	0.46
PRDX3 (P30048)	PECR	0.46
ALDH7A1 (P49419)	DCAF11	0.46
RAN (P62826)	UBE2J1	0.46
TPI1 (P60174)	SGSM3	0.46
ALDH7A1 (P49419)	CREB1	0.46
TUFM (P49411)	KIAA0895	0.46
PSMB2 (P49721)	MAN2B2	0.46
ETFA (P13804)	RHOBTB1	0.46
RACK1 (P63244)	ZBTB46	0.46
CFL1 (P23528)	DUSP8	0.46
VDAC2 (P45880)	SLC44A4	0.46
PSMA4 (P25789)	CDK12	0.46
VDAC1 (P21796)	TMEM67	0.46
ETFB (P38117	LOC90834	0.46
PRDX6 (P30041)	C3orf18	0.46
PSMA7 (O14818)	GOLGA3	0.46
SFN (P31947)	METTL2B	0.46
VIM (P08670)	TTC21B	0.46
VCP (P55072)	ANKRD52	0.46
HSPA8 (P11142)	PANK1	0.46
HSPB1 (P04792)	WEE1	0.46
SERPINB5 (P36952)	ALG10B	0.46
HNRNPH1 (P31943)	ZNF493	0.46
CAPG (P40121)	RICH2	0.46
KRT6A (P02538)	SF3A1	0.46
WDR1 (O75083)	MAPK8	0.46
ATIC (P31939)	PCMTD1	0.46
PDLIM1 (O00151)	ALPK3	0.46
KRT5 (P13647)	TADA3	0.46
FSCN1 (Q16658)	THTPA	0.46
KRT6A (P02538)	RARA	0.46
KRT6B (P04259)	RBM27	0.46
KRT6C (P48668)	KCNK5	0.46
TRIP6 (Q15654)	ETNK1	0.46
ISG15 (P05161)	SMCR8	0.46
TKT (P29401)	NEIL1	0.46
CKMT1A (P12532)	SLFN12	0.46
ANXA2 (P07355)	MTMR6	0.46
ANXA2P2 (A6NMY6)	GPR160	0.46
CALR (P27797)	CDC40	0.46
P4HB (P07237)	C12orf49	0.46
HSPA5 (P11021)	CHD2	0.46
EIF3I (Q13347)	SOX4	0.46
XRCC5 (P13010)	L3MBTL2	0.46
RPLP0 (P05388)	KIAA1530	0.46
VCL (P18206)	KIAA0664P3	0.46
ACTG1 (P63261)	HIRA	0.46
IMPDH2 (P12268)	LARP1	0.46
FUBP1 (Q96AE4)	SNX2	0.46
HSPA9 (P38646)	GMPPB	0.46
HSPA6 (P17066)	UBL3	0.46
TUBB (P07437)	SF3B1	0.46
TUBB4B (P68371)	COPB1	0.46
ATP5F1B (P06576)	SLC35A3	0.46
TUBB4A (P04350)	KIAA1009	0.46
TUBB2A (Q13885)	CNOT6	0.46
KRT8 (P05787)	ASAP2	0.46
KRT19 (P08727)	SEC13	0.46
PGK1 (P00558)	ATXN2	0.46
TAGLN2 (P37802)	SP2	0.46
ATP5F1B (P06576)	SLC25A20	0.46
TUBB2B (Q9BVA1)	NSUN7	0.46
PDIA6 (Q15084)	LPIN1	0.46
ATP5F1A (P25705)	C6orf134	0.46
SHMT2 (P34897)	ANKRA2	0.46
MCM4 (P33991)	MAN2A2	0.46
S100P (P25815)	ZXDA	0.46
POLD1 (P28340)	CCDC93	0.46
DNAJC13 (O75165)	ZNF329	0.46
RFC2 (P35250)	CACNB1	0.46
PTK7 (Q13308)	C5orf32	0.46
RIC8A (Q9NPQ8)	KIAA0240	0.46
SPECC1 (Q5M775)	RNF146	0.46
LSM2 (Q9Y333)	CMTM4	0.46
ADPGK (Q9BRR6)	YIPF3	0.46
EYA3 (Q99504)	SMAD6	0.46
GALNT2 (Q10471)	COG7	0.46
PCNP (Q8WW12)	CHD3	0.46
HLA-DRB1 (P01911)	CC2D2A	0.46
DTX3L (Q8TDB6)	TBC1D1	0.46
KPNA2 (P52292)	GTF3C4	0.46
CTPS1 (P17812)	ZNF19	0.46
P3H1 (Q32P28)	ZNF592	0.46
PTRH2 (Q9Y3E5)	SNED1	0.46
SEP15 (O60613)	EPS8	0.46
ICAM1 (P05362)	SFRS1	0.46
ACOT9 (Q9Y305)	FITM2	0.46
PARP9 (Q8IXQ6)	ZSCAN16	0.46
NUP210 (Q8TEM1)	DISC1	0.46
CEACAM5 (P06731)	SEC63	0.46
SMCHD1 (A6NHR9)	DIXDC1	0.46
ZNF326 (Q5BKZ1)	GNS	0.46
RNF20 (Q5VTR2)	ANO8	0.46
RHOT2 (Q8IXI1)	IGF2R	0.46
SAMD9 (Q5K651)	PHF3	0.46
MPO (P05164)	FNIP1	0.46
KRT13 (P13646)	ZNF321	0.46
EVPL (Q92817)	KAZALD1	0.46
CRNN (Q9UBG3)	KIAA1147	0.46
DSC2 (Q02487)	NPHP4	0.46
ANP32A (P39687)	ZNF597	0.46
TOP1 (P11387)	UGDH	0.46
TMX3 (Q96JJ7)	MGA	0.46
PDIA3 (P30101)	RANBP2	0.46
MCM4 (P33991)	THRAP3	0.46
MCM6 (Q14566)	SPRY2	0.46
MCM7 (P33993)	LRP5L	0.46
DSG1 (Q02413)	GCFC1	0.46
RRBP1 (Q9P2E9)	VPS26B	0.46
CSE1L (P55060)	TUBGCP4	0.46
MCM3 (P25205)	ZFYVE27	0.46
HNRNPA2B1 (P22626)	CRTC1	0.46
KRT5 (P13647)	ZBTB40	0.46
HSPA5 (P11021)	FAM174B	0.46
CALR (P27797)	DPH1	0.46
TPR (P12270)	STT3A	0.46
MCM2 (P49736)	PCMTD2	0.46
ERP29 (P30040)	TSGA10	0.46
NUP155 (O75694)	UACA	0.46
PLAA (Q9Y263)	MLLT3	0.46
FEN1 (P39748)	CCNT2	0.46
WARS1 (P23381)	MCCC2	0.46
PRPF6 (O94906)	IVD	0.46
S100P (P25815)	TCF7L2	0.46
POLD1 (P28340)	FOXO3	0.46
SERPINH1 (P50454)	CELF1	0.46
Q9NVP2 (ASF1B)	AP3B1	0.46
P07948 (LYN)	ALS2	0.46
Q04695 (KRT17)	IP6K2	0.46
O00151 (DDX39A)	MEX3A	0.46
O00267 (SUPT5H)	CREB5	0.46
O15143 (ARPC1B)	GBF1	0.46
O43143 (DHX15)	C9orf45	0.45
O43670 (ZNF207)	GTPBP1	0.45
O43684 (BUB3)	ERBB2IP	0.45
O43795 (MYO1B)	C19orf55	0.45
O60216 (RAD21)	C6orf27	0.45
O60264 (SMARCA5)	SFRS6	0.45
O60610 (DIAPH1)	ITSN1	0.45
Q99879 (H2BC14)	TMED7	0.45
O75175 (CNOT3)	GPATCH8	0.45
O75494 (SRSF10)	TRIM56	0.45
O75694 (NUP155)	SLC25A15	0.45
O94776 (MTA2)	FAM84B	0.45
O94906 (PRPF6)	EPC2	0.45
O95232 (LUC7L3)	TPR	0.45
O96019 (ACTL6A)	ERGIC1	0.45
P00734 (F2)	PI4KA	0.45
P00747 (PLG)	ACBD5	0.45
P00915 (CA1)	COG5	0.45
P02042 (HBD)	FBXW11	0.45
P02671 (FGA)	RGP1	0.45
P02675 (FGB)	KIAA1328	0.45
P02679 (FGG)	ZFHX3	0.45
P02746 (C1QB)	TMEM2	0.45
P02749 (APOH)	ARHGAP39	0.45
P02763 (ORM1)	SH3BGRL2	0.45
P02786 (TFRC)	LIMS1	0.45
P04439 (HLA-A)	MIPEP	0.45
Q93077 (H2AC6)	EXTL2	0.45
P05141 (SLC25A5)	AFTPH	0.45
P05164 (MPO)	RGPD6	0.45
P06731 (CEACAM5)	LMBRD1	0.45
P06733 (ENO1)	GAS2L3	0.45
P06753 (TPM3)	RRBP1	0.45
P07437 (TUBB)	MTMR10	0.45
P08621 (SNRNP70)	BPTF	0.45
P09651 (HNRNPA1)	STAG3L1	0.45
P09874 (PARP1)	CTDSPL	0.45
Q71UI9 (H2AZ2)	BRPF3	0.45
P10586 (PTPRF)	COX11	0.45
P11387 (TOP1)	ZNF654	0.45
P11586 (MTHFD1)	PRKCA	0.45
P11908 (PRPS2)	C17orf76	0.45
P12004 (PCNA)	MAN1A2	0.45
P12270 (TPR)	TIAM2	0.45
P12532 (CKMT1A)	BBS4	0.45
P13796 (LCP1)	CLCN3	0.45
P15121 (AKR1B1)	CRY2	0.45
P15927 (RPA2)	STX7	0.45
P16333 (NCK1)	WDR60	0.45
P16401 (H1-5)	CLCC1	0.45
P16615 (ATP2A2)	NEK6	0.45
P16949 (STMN1)	ZNF780B	0.45
P17301 (ITGA2)	PMS2L3	0.45
P17844 (DDX5)	KIAA1967	0.45
P19971 (TYMP)	PPIP5K2	0.45
P20700 (LMNB1)	DGKE	0.45
P21397 (MAOA)	KDM1B	0.45
P22087 (FBL)	NFXL1	0.45
P22102 (GART)	SGPL1	0.45
P25205 (MCM3)	C4orf19	0.45
P26583 (HMGB2)	RBBP4	0.45
P26639 (TARS1)	PHF17	0.45
P27105 (STOM)	RAI1	0.45
P27694 (RPA1)	C4orf42	0.45
P28065 (PSMB9)	SEL1L3	0.45
P28340 (POLD1)	RFXAP	0.45
P30520 (ADSS2)	TK2	0.45
P31025 (LCN1)	ZFYVE16	0.45
P31431 (SDC4)	CCDC157	0.45
P31930 (UQCRC1)	SLC25A13	0.45
P32455 (GBP1)	SYNJ2	0.45
P32456 (GBP2)	CREBZF	0.45
P33240 (CSTF2)	KIF24	0.45
P33241 (LSP1)	CANX	0.45
P33316 (DUT)	SMAD5	0.45
P33991 (MCM4)	NDUFS1	0.45
P33992(MCM5)	APPBP2	0.45
P33993 (MCM7)	ARMC2	0.45
P34897 (SHMT2)	CDC14B	0.45
P35244 (RPA3)	PKNOX1	0.45
P35573 (AGL)	TJP1	0.45
P35659 (DEK)	EIF2C1	0.45
P36551 (CPOX)	YLPM1	0.45
P37802 (TAGLN2)	PGM3	0.45
P38919 (EIF4A3)	BDP1	0.45
P39748 (FEN1)	KIAA0776	0.45
P40199 (CEACAM6)	COG8	0.45
P40763 (STAT3)	METTL6	0.45
P41091 (EIF2S3)	ADAT1	0.45
P42166 (TMPO)	FAM13B	0.45
P42167 (TMPO)	AMIGO1	0.45
P42224 (STAT1)	BRD1	0.45
P42285 (MTREX)	DALRD3	0.45
P43246 (MSH2)	SPON2	0.45
GPD2 (P43304)	CSRNP2	0.45
SYK (P43405)	KIAA1267	0.45
RANBP1 (P43487)	SPPL2B	0.45
VDAC2 (P45880)	LLGL2	0.45
CBX5 (P45973)	BARD1	0.45
RANGAP1 (P46060)	FOXJ3	0.45
RECQL (P46063)	MAML1	0.45
GCLC (P48506)	ZNF501	0.45
NASP (P49321)	ICA1	0.45
MCM2 (P49736)	CRY1	0.45
GMPS (P49915)	FAM149A	0.45
MRE11 (P49959)	SNX14	0.45
FXR1 (P51114)	EPB41	0.45
SMARCA4 (P51532)	CAPN5	0.45
RPS6KA3 (P51812)	DENND4C	0.45
HNRNPF (P52597)	C11orf57	0.44
THOP1 (P52888)	SLFN11	0.44
AKR1C2 (P52895)	RSF1	0.44
NAP1L1 (P55209)	FBXL4	0.44
EPPK1 (P58107)	UGT8	0.44
DEFA3 (P59666)	TBC1D8B	0.44
DEFA1 (P59665)	ZNF347	0.44
RAP2B (P61225)	RAPH1	0.44
RAP2C (Q9Y3L5)	DYNC1LI2	0.44
RAP2A (P10114)	CNOT10	0.44
MAGOH (P61326)	WDFY1	0.44
LSM3 (P62310)	FAM116A	0.44
H4C1 (P62805)	WAC	0.44
RAN (P62826)	EFHC1	0.44
RPS26 (P62854)	FUBP1	0.44
RPS26P11 (Q5JNZ5)	DEPDC6	0.44
PPIA (P62937)	ARID2	0.44
PPIAL4A (Q9Y536)	C6orf211	0.44
PPIAL4D (F5H284)	ARFGAP3	0.44
TRA2B (P62995)	CAT	0.44
UBE2I (P63279)	ZKSCAN2	0.44
HBB (P68871)	TTYH3	0.44
HBA1 (P69905)	VPS13A	0.44
GTF2I (P78347)	MSH2	0.44
GTF2IRD2 (Q86UP8)	C11orf63	0.44
GTF2IRD2B (Q6EKJ0)	LANCL1	0.44
PRKDC (P78527)	ZNF710	0.44
HNRNPU (Q00839)	HMBOX1	0.44
U2AF1 (Q01081)	BOD1L	0.44
U2AF1L4 (Q8WU68)	UNC119B	0.44
FKBP4 (Q02790)	C9orf72	0.44
TNFAIP2 (Q03169)	SCAMP4	0.44
TAP1 (Q03518)	APPL2	0.44
TAP2 (Q03519	TGFBRAP1	0.44
SSBP1 (Q04837)	SLC24A1	0.44
SSRP1 (Q08945)	NEURL4	0.44
NSUN2 (Q08J23)	TBRG1	0.44
RBBP4 (Q09028)	PASK	0.44
NCBP1 (Q09161)	MAML2	0.44
GTF3C1 (Q12789)	C14orf45	0.44
SF3A3 (Q12874)	RBM33	0.44
PPP1R8 (Q12972)	SENP6	0.44
HNRNPA0 (Q13151)	SPCS1	0.44
CBX3 (Q13185)	BMS1P4	0.44
TRIM28 (Q13263)	RAB3IP	0.44
G3BP1 (Q13283)	ABHD2	0.44
EIF3I (Q13347)	ZNF275	0.44
TCOF1 (Q13428)	HSD17B7P2	0.44
HDAC1 (Q13547)	ZNF143	0.44
CBFB (Q13951)	LRRC20	0.44
COTL1 (Q14019)	SPRY4	0.44
CAPRIN1 (Q14444)	ARL1	0.44
RBM39 (Q14498)	BTBD12	0.44
RBM23 (Q86U06)	SUN1	0.44
PRPSAP1 (Q14558)	ZNF76	0.44
MCM6 (Q14566)	COPS7B	0.44
SMC1A (Q14683)	TTC21A	0.44
USP10 (Q14694)	TADA2B	0.44
CHD4 (Q14839)	IPP	0.44
CHD5 (Q8TDI0)	KDM4B	0.44
CHD3 (Q12873)	C1orf152	0.44
PAFAH1B3 (Q15102)	FKTN	0.44
PMVK (Q15126)	LRRC49	0.44
NONO (Q15233)	C5orf41	0.44
SF3B3 (Q15393)	TRAPPC10	0.44
RPS6KA1 (Q15418)	SNX27	0.44
RPS6KA2 (Q15349)	CTPS2	0.44
SAFB (Q15424)	DCAF8	0.44
MAPRE1 (Q15691)	PCBP4	0.44
ELAVL1 (Q15717)	DIDO1	0.44
RBBP7 (Q16576)	NCOA5	0.44
CPSF6 (Q16630)	WDR45L	0.44
IFI16 (Q16666)	UBE3A	0.44
PYHIN1 (Q6K0P9)	ZNF643	0.44
(SMU1) Q2TAY7	EDEM3	0.44
LARP7 (Q4G0J3)	B3GNT2	0.44
ARHGEF16 (Q5VV41)	MAP1D	0.44
RNF213 (Q63HN8)	SPIN1	0.44
PRPF8 (Q6P2Q9)	FAF2	0.44
DDX46 (Q7L014)	C9orf64	0.44
MYH14 (Q7Z406)	RBBP5	0.44
IRF2BP2 (Q7Z5L9)	NARG2	0.44
FERMT3 (Q86UX7)	PPP1R15B	0.44
ERC1 (Q8IUD2)	STAU2	0.44
SRRM1 (Q8IYB3)	TJP3	0.44
NUP93 (Q8N1F7)	C1orf115	0.44
SMARCC2 (Q8TAQ2)	CLIP2	0.44
DTX3L (Q8TDB6)	KDM6B	0.44
NUP210 (Q8TEM1)	NR1D2	0.44
GATAD2B (Q8WXI9)	PAN3	0.44
DNAJC9 (Q8WXX5)	STAM2	0.44
IRGQ (Q8WZA9)	MIA3	0.44
DDB2 (Q92466)	TRIM37	0.44
RTF1 (Q92541)	FAM171A1	0.44
ANP32B (Q92688)	NFIC	0.44
RAD50 (Q92878)	STRBP	0.44
ARHGEF1 (Q92888)	TEC	0.44
SMARCC1 (Q92922)	SMG6	0.44
SMARCE1 (Q969G3)	ARHGEF17	0.44
EFHD2 (Q96C19)	ZC3H10	0.44
HNRNPAB (Q99729)	ZFP14	0.44
NAP1L4 (Q99733)	RAD18	0.44
ANP32E (Q9BTT0)	IPO5	0.44
MRPL4 (Q9BYD3)	ANAPC1	0.44
API5 (Q9BZZ5)	SNX29	0.44
BOLA2 (Q9H3K6)	DOCK1	0.44
EPB41L1 (Q9H4G0)	CTR9	0.44
FN3KRP (Q9HA64)	PHTF1	0.44
HMG20A (Q9NP66)	SCMH1	0.44
RPRD1B (Q9NQG5)	ZNF189	0.44
DDX21 (Q9NR30)	ZBTB34	0.44
DDX50 (Q9BQ39)	PHLPP2	0.44
SLTM (Q9NWH9)	ARHGEF7	0.44
ERAP1 (Q9NZ08)	ZNF141	0.44
MAT2B (Q9NZL9)	BAT2L1	0.44
KIAA1522 (Q9P206)	RPL13P5	0.44
RCC2 (Q9P258)	ZNF236	0.44
SAE1 (Q9UBE0)	RNF115	0.44
UBA2 (Q9UBT2)	ODF2	0.44
TJP2 (Q9UDY2)	ZNF100	0.44
SUN2 (Q9UH99)	BRWD3	0.44
LIMA1 (Q9UHB6)	EIF2C4	0.44
BAZ1B (Q9UIG0)	APBB2	0.43
RALY (Q9UKM9)	DDB1	0.43
ACIN1 (Q9UKV3)	RAB33B	0.43
CORO1C (Q9ULV4)	TTLL4	0.43
SMC3 (Q9UQE7)	GTF2IRD2P1	0.43
CARHSP1 (Q9Y2V2)	IFT172	0.43
THRAP3 (Q9Y2W1)	RAD50	0.43
NOP58 (Q9Y2X3)	DAGLA	0.43
LUC7L2 (Q9Y383)	DOPEY1	0.43
LUC7L (Q9NQ29)	KCNJ11	0.43
SH3BP1 (Q9Y3L3)	ZSCAN20	0.43
SAMHD1 (Q89Y3Z3)	KCTD14	0.43
SUPT16H (Q9Y5B9)	TBC1D19	0.43
TIMM13 (Q9Y5L4)	ZNF434	0.43
NPTN (Q9Y639)	CMTM1	0.43
BZW2 (Q9Y6E2)	TMEM66	0.43
YWHAZ (P63104)	ZNF397OS	0.43
CAP1 (Q01518)	ZNF516	0.43
AFM (P43652)	RCAN3	0.43
SERPINA3 (P01011)	SLU7	0.43
A2ML1 (A8K2U0)	TMEM128	0.43
ACTN4 (O43707)	DEAF1	0.43
AMY1A (P04745)	CDC42SE2	0.43
ANXA1 (P04083)	C10orf18	0.43
ANXA2 (P07355)	FAM48A	0.43
APOA1 (P02647)	TPCN1	0.43
BPIFB1 (Q8TDL5)	ERLIN2	0.43
FGA (P02671)	MBD5	0.43
FN1 (P02751)	ANKHD1-EIF4EBP3	0.43
LGALS3BP (Q08380)	ANKRD17	0.43
HRG (P04196)	MARCH3	0.43
H1-4 (P10412)	DENND2A	0.43
IGHG3 (P01860)	RHPN2	0.43
FCGBP (Q9Y6R7)	ZNF860	0.43
JCHAIN (P01591)	CAMK1	0.43
LYZ (P61626)	NYNRIN	0.43
MUC5B (Q9HC84)	PEX7	0.43
MPO (P05164)	C1orf210	0.43
ELANE (P08246)	ZNF286A	0.43
NAMPT (P43490)	RANBP17	0.43
PON1 (P27169)	C16orf46	0.43
TTR (P02766)	TSSK4	0.43
VTN (P04004)	NAF1	0.43
ACTC1 (P68032)	PDS5A	0.43
ORM2 (P19652)	SUPT6H	0.43
SERPINA1 (P01009)	VSIG10	0.43
A1BG (P04217)	FAM134B	0.43
SERPINC1 (P01008)	ZNF510	0.43
APOB (P04114)	CCAR1	0.43
C4BPA (P04003)	FBXL20	0.43
C4B (P0C0L5)	ATP6V0A2	0.43
CFB (P00751)	KIAA0319L	0.43
CDK3 (Q00526)	CUL3	0.43
CSTA (P01040)	SLC37A1	0.43
DSC2 (Q02487)	ZNF763	0.43
PI3 (P19957)	CUL7	0.43
FABP5 (Q01469)	RHBDD1	0.43
GPI (P06744)	NUFIP2	0.43
HP (P00738)	SCOC	0.43
HBA1 (P69905)	CSTF2T	0.43
H2BC4 (P62807)	IREB2	0.43
KLK10 (O43240)	ERBB3	0.43
KLK6 (Q92876)	ANKRD5	0.43
KNG1 (P01042)	DPP8	0.43
PIGR (P01833)	DAP	0.43
ACP3 (P15309)	FAM161B	0.43
TGM3 (Q08188)	HOOK3	0.43
SERPINB13 (Q9UIV8)	ZNF37B	0.43
ALB (P02768)	UBXN4	0.43
QSOX1 (O00391)	KIAA0494	0.43
SBSN (Q6UWP8)	DNAJC16	0.43
ACTG1 (P63261)	ZNF468	0.43
ORM1 (P02763)	C14orf21	0.43
AHSG (P02765)	PRMT10	0.43
A2M (P01023)	MKRN1	0.43
ENO1 (P06733)	B4GALT5	0.43
SLPI (P03973)	SLC19A2	0.43
CTSV (O60911)	PTPN11	0.43
C3 (P01024)	SPOPL	0.43
SPRR1A (P35321)	ZNF92	0.43
SPRR1B (P22528)	C11orf95	0.43
CRNN (Q9UBG3)	DENND5A	0.43
CRISP3 (P54108)	EIF1B	0.43
CDA (P32320)	SYS1	0.43
FGB (P02675)	FAM114A1	0.43
FGG (P02679)	ACBD3	0.43
GGCT (O75223)	FAM10A4	0.43
GSN (P06396)	GSR	0.43
HPX (P02790)	SLC35F5	0.43
IGHG2 (P01859)	RASGEF1B	0.43
IGHG4 (P01861)	SRGAP1	0.43
IGHM (P01871)	SMARCAD1	0.43
IVL (P07476)	LMCD1	0.43
KLK11 (Q9UBX7)	SESTD1	0.43
LRG1 (P02750)	ATXN7L1	0.43
SERPINB1 (P30740)	RAP1GAP2	0.43
LCN2 (P80188)	N6AMT1	0.43
PPL (O60437)	TMED2	0.43
SERPING1 (P05155)	GDPD1	0.43
LCP1 (P13796)	TGDS	0.43
TGM1 (P22735)	RNFT1	0.43
SPINK7 (P58062)	AKAP9	0.43
SERPINB3 (P29508)	SEPN1	0.43
SPRR3 (Q9UBC9)	SUOX	0.43
TXN (P10599)	CERK	0.43
TKT (P29401)	NAT15	0.43
GC (P02774)	AGBL5	0.43
WFDC2 (Q14508)	ATP6V0E2	0.43
ZNF185 (O15231)	ZNF235	0.43
AZGP1 (P25311)	ANKS1A	0.43
CASZ1 (Q86V15)	FAM168B	0.43
GPN1 (Q9HCN4)	MAN2A1	0.43
MBD5 (Q9P267)	ERLEC1	0.43
ORC2 (Q13416)	JMY	0.43
PARD3B (Q8TEW8)	LOC729020	0.43
ERBB4 (Q15303)	ARID4A	0.43
Q7Z2X4 (Q7Z2X4)	CTBP2	0.43
USP4 (Q13107)	ATP8B1	0.43
FHIT (P49789)	TEAD1	0.43
MECOM (Q03112)	SERTAD4	0.43
ATP11B (Q9Y2G3)	EML4	0.43
CLDN1 (O95832)	LRRCC1	0.43
CXCL8 (P10145)	ZBED4	0.43
MRPL1 (Q9BYD6)	HDLBP	0.43
C4orf17 (Q53FE4)	PTPLAD1	0.43
DUX4L2 (P0CJ85)	FAM40A	0.43
SLC29A1 (Q99808)	KIAA1217	0.43
RUNX2 (Q13950)	PKP4	0.43
CENPW (Q5EE01)	ZRANB2	0.43
CREB5 (Q02930)	FBXL2	0.43
CSMD3 (Q7Z407)	TTC31	0.43
POU5F1B (Q06416)	ARHGAP18	0.43
MYC (P01106)	NUDT9	0.43
IFT74 (Q96LB3)	INSR	0.43
UBAP2 (Q5T6F2)	MTERFD2	0.43
DENND1A (Q8TEH3)	ZNF28	0.43
USP6NL (Q92738)	TTC38	0.43
LOXL4 (Q96JB6)	SYNGAP1	0.43
PYROXD2 (Q8N2H3)	KIAA0355	0.43
PTPRJ (Q12913)	BRD8	0.43
BCL2L14 (Q9BZR8)	SPAG9	0.43
KLF5 (Q13887)	C17orf80	0.43
KLF12 (Q9Y4X4)	ABHD13	0.43
HIF1A (Q16665)	MTMR15	0.43
LIPC (P11150)	ZNF169	0.43
SEMA4B (Q9NPR2)	MLL5	0.43
STARD3 (Q14849)	SATB1	0.43
ERBB2 (P04626)	ZNF202	0.43
VMP1 (Q96GC9)	ZNF704	0.43
FHOD3 (Q2V2M9)	CASC3	0.43
ARID3B (Q8IVW6)	SLC27A1	0.43
MOB3A (Q96BX8)	FAM53C	0.43
GATAD2A (Q86YP4)	ZNF292	0.43
URI1 (O94763)	ZBTB8A	0.43
MACROD2 (A1Z1Q3)	PTPRK	0.43
CBFA2T2 (O43439)	UHRF1BP1L	0.43
STS (P08842)	CCNY	0.42
NHS (Q6T4R5)	CPD	0.42
SUPT20HL2 (P0C7V6)	SNX18	0.42
PDK3 (Q15120)	UBE2H	0.42
DCAF12L2 (Q5VW00)	PARD6B	0.42
SLITRK2 (Q9H156)	EPDR1	0.42
AGTR2 (P50052)	BMPR1A	0.42
DMD (P11532)	CCDC104	0.42
LRP1B (Q9NZR2)	MAML3	0.42
CDH7 (Q9ULB5)	GLYCTK	0.42
FHIT (P49789)	CLDN12	0.42
DCC (P43146)	LY75	0.42
CADM2 (Q8N3J6)	C15orf57	0.42
HS3ST4 (Q9Y661)	CSNK1G3	0.42
LEPREL1 (Q8IVL5)	VANGL1	0.42
KLF5 (Q13887)	ST7	0.42
KLF12 (Q9Y4X4)	SFRS11	0.42
HMGA2 (P52926)	MGAT4B	0.42
M5X2 (P35548)	STARD13	0.42
POU5F1B (Q06416)	PJA2	0.42
SEMA3D (O95025)	HNRNPUL2	0.42
C9orf85 (Q96MD7)	CREBBP	0.42
DLG2 (Q15700)	USP46	0.42
CPNE8 (Q86YQ8)	DOK1	0.42
MYC (P01106)	C9orf82	0.42
MAGI1 (Q96QZ7)	SMG7	0.42
NUDT15 (Q9NV35)	CALML4	0.42
MED4 (Q9NPJ6)	C3orf23	0.42
ITM2B (Q9Y287)	MGAT4A	0.42
RB1 (P06400)	SMPDL3B	0.42
LPAR6 (P43657)	PVRL3	0.42
SUCLA2 (Q9P2R7)	TOP1	0.42
OFD1 (O75665)	KIAA0528	0.42
RAB9A (P51151)	KIAA1324	0.42
EGFL6 (Q8IUX8)	ZNF713	0.42
GPM6B (Q13491)	WFS1	0.42
ZBTB18 (Q99592)	SLC25A30	0.42
AKT3 (Q9Y243)	C14orf104	0.42
C1ORF100 (Q5SVJ3)	FZD3	0.42
RAB11A (P62491)	SOCS5	0.42
MEGF1 (Q9NYQ8)	POM121C	0.42
MAPK10 (P53779)	TM9SF1	0.42
PTPN13 (Q12923)	TSPAN3	0.42
ARHGAP24 (Q8N264)	ANKRD10	0.42
AFF1 (P51825)	COPA	0.42
MED13L (Q71F56)	ZNF721	0.42
RNFT2 (Q96EX2)	NAA16	0.42
ZNF341 (Q9BYN7)	USP53	0.42
PXMP4 (Q9Y6I8)	GNL3L	0.42
NECAB3 (Q96P71)	STX1A	0.42
CBFA2T2 (O43439)	NLN	0.42
RPL13A (P40429)	IPO7	0.42
FLT3LG (P49771)	TRIM33	0.42
DHRS3 (O75911)	PPIL4	0.42
TBC1D22B (Q9NU19)	ULK4	0.42
CPZ (Q66K79)	ZNF320	0.42
GPR78 (Q96P69)	NFRKB	0.42
TRMT44 (Q8IYL2)	VPS53	0.42
ACOX3 (O15254)	MAVS	0.42
HMX1 (Q9NP08)	SNURF	0.42
AFF3 (P51826)	MTMR9L	0.42
REV1 (Q9UBZ9)	SH3BP5	0.42
KLF5 (Q13887)	SLC29A1	0.42
KLF12 (Q9Y4X4)	RBM39	0.42
PIBF1 (Q8WXW3)	IDE	0.42
POU5F1B (Q06416)	TXNDC15	0.42
MYC (P01106)	GPR180	0.42
PIBF1 (Q8WXW3)	PACRGL	0.42
CXCL6 (P80162)	VILL	0.42
PF4V1 (P10720)	GATAD1	0.42
IL8 (P10145)	RAB36	0.42
CXCL1 (P09341)	KDR	0.42
RASSF6 (Q6ZTQ3)	SMYD4	0.42
PF4 (P02776)	CAD	0.42
MMP12 (P39900)	ACTR1B	0.42
MMP3 (P08254)	KIF15	0.42
IMMP2L (Q96T52)	TMEM144	0.42
AHR (P35869)	FBXO10	0.42
WDR20 (Q8TBZ3)	POLR2B	0.42
TUBD1 (Q9UJT1)	ZBED1	0.42
RNF152 (Q8N8N0)	TSHZ1	0.42
PIGN (O95427)	ZBTB41	0.42
TBC1D1 (Q86TI0)	C19orf44	0.42
TP63 (Q9H3D4)	TBC1D24	0.42
LEPREL1 (Q8IVL5)	NEO1	0.42
TPRG1 (Q6ZUI0)	TFCP2	0.42
ANXA1 (P04083)	C12orf23	0.42
HS3ST1 (O14792)	TMEM110	0.42
HES1 (Q14469)	THAP9	0.42
SST (P61278)	LPP	0.42
RTP2 (Q5QGT7)	NBEAL1	0.42
BCL6 (P41182)	POLI	0.42
LPP (Q93052)	ATN1	0.42
VMP1 (Q96GC9)	TMEM214	0.42
MAST4 (O15021)	PRDX3	0.42
NFIX (Q14938)	ID4	0.42
NTMT1 (Q9BV86)	ENPP5	0.42
C9orf50 (Q5SZB4)	MCM3AP	0.42
RAB22A (Q9UL26)	DPAGT1	0.42
YIPF6 (Q96EC8)	MAGED2	0.42
PARD3B (Q8TEW8)	CASP6	0.42
CENPW (Q5EE01)	RGL1	0.42
C9ORF3 (Q8N6M6)	CASP8AP2	0.42
MACROD2 (A1Z1Q3)	INTS5	0.42
ZRANB2 (O95218)	PMPCB	0.42
PTGER3 (P43115)	FZD8	0.42
UGP2 (Q16851)	SRPR	0.42
MDH1 (P40925)	C10orf32	0.42
VPS54 (Q9P1Q0)	ZNF652	0.42
WDPCP (O95876)	KDM5C	0.42
FAM135B (Q49AJ0)	SOCS6	0.42
DACH1 (Q9UI36)	LOC646762	0.42
ATP10A (O60312)	DYNC1I2	0.42
SPG11 (Q96JI7)	SH2D4A	0.42
SORD (Q00796)	STX3	0.42
GPR137B (O60478)	LONRF3	0.42
ERO1LB (Q86YB8)	XPNPEP1	0.42
LYST (Q99698)	KLHL8	0.42
EDARADD (Q8WWZ3)	TCF3	0.42
HM13 (Q8TCT9)	LIG3	0.42
ID1 (P41134)	C11orf9	0.42
BCL2L1 (Q07817)	UFM1	0.42
MAP2 (P11137)	LCOR	0.42
COL4A4 (P53420)	N4BP2L2	0.42
GATSL1 (A6NHX0)	ALAD	0.42
ZFPM2 (Q8WW38)	PAQR8	0.42
OXR1 (Q8N573)	PBLD	0.42
EPN1 (Q9Y6I3)	CCDC109A	0.42
TLE3 (Q04726)	SOX9	0.42
UACA (Q9BZF9)	NF1	0.42
ATXN3L (Q9H3M9)	IMPAD1	0.42
EGFL6 (Q8IUX8)	C11orf49	0.42
MAGI2 (Q86UL8)	CCDC103	0.42
MAGI1 (Q96QZ7)	SLC44A3	0.42
LAMB3 (Q13751)	APOOL	0.42
MC4R (P32245)	WDR27	0.42
YTHDF1 (Q9BYJ9)	DDHD1	0.42
FRMPD4 (Q14CM0)	DIP2C	0.42
DIAPH2 (O60879)	YTHDF3	0.42
ANKRD30BL (A7E2S9)	PRPF4B	0.42
LRP1B (Q9NZR2)	TMEM8B	0.42
NFE2L2 (Q16236)	GLB1L2	0.42
MECOM (Q03112)	SMAD4	0.42
TP63 (Q9H3D4)	PRKAA2	0.42
P3H2 (Q8IVL5)	KIAA1191	0.42
NR4A3 (Q92570)	OTUD7B	0.42
KLF5 (Q13887)	PIGO	0.42
RRM1 (P23921)	C20orf94	0.42
STIM1 (Q13586)	GTF3C1	0.42
KLF12 (Q9Y4X4)	EP400	0.42
GOLIM4 (O00461)	SLC25A35	0.42
SERPINI1 (Q99574)	TLE2	0.42
MYCN (P04198)	DCLRE1A	0.42
SCGB1A1 (P11684)	XIST	0.42
AHNAK (Q09666)	CD164	0.42
EEF1G (P26641)	EPHB4	0.42
TUT1 (Q9H6E5)	SOS1	0.42
MTA2 (O94776)	RAP1GAP	0.42
ROM1 (Q03395)	MARCH8	0.42
EML3 (Q32P44)	BEND7	0.42
GANAB (Q14697)	SBF2	0.42
INTS5 (Q6P9B9)	SLC30A6	0.42
CSKMT(A8MUP2)	SGK196	0.42
BSCL2 (Q96G97)	ELMO2	0.41
HNRNPUL2 (Q1KMD3)	CHD8	0.41
ZBTB3 (Q9H5J0)	HOXB5	0.41
TTC9C (Q8N5M4)	TRIM45	0.41
POLR2G (P62487)	PIGG	0.41
HNRNPUL2 (Q1KMD3)	SLC35A1	0.41
BSCL2 (Q96G97)	ZNF775	0.41
TAF6L (Q9Y6J9)	SKIV2L2	0.41
NXF1 (Q9UBU9)	HCG18	0.41
LBHD1 (Q9BQE6)	RNASE4	0.41
GNG3 (P63215)	ARHGAP11B	0.41
TMEM223 (A0PJW6)	ZFP106	0.41
STX5 (Q13190)	TIGD6	0.41
TMEM179B (Q7Z7N9)	LRTOMT	0.41
WDR74 (Q6RFH5)	NCRNA00182	0.41
WDR74 (Q04323)	ASRGL1	0.41
UQCC3 (Q6UW78)	KCTD20	0.41
SLC3A2 (P08195)	WRN	0.41
TANC2 (Q9HCD6)	MEAF6	0.41
MARCHF10 (Q8NA82)	ZFAND3	0.41
MRC2 (Q9UBG0)	ANKIB1	0.41
KTN1 (Q86UP2)	MTMR3	0.41
FBXO34 (Q9NWN3)	POLK	0.41
WDHD1 (O75717)	FAM63B	0.41
SAMD4A (Q9UPU9)	ALDH6A1	0.41
GCH1 (P30793)	ITGB8	0.41
CGRRF1 (Q99675)	GXYLT2	0.41
CDKN3 (Q16667)	TRMT11	0.41
BMP4 (P12644)	CCNT1	0.41
FERMT2 (Q96AC1)	ZCCHC11	0.41
DDHD1 (Q8NEL9)	USO1	0.41
STYX (Q8WUJ0)	PLEKHA5	0.41
PSMC6 (P62333)	GCN1L1	0.41
GNPNAT1 (Q96EK6)	SAMD12	0.41
PTGDR (Q13258)	CPSF7	0.41
PELI2 (Q9HAT8)	ZNF252	0.41
TMEM260 (Q9NX78)	LOC389333	0.41
CENPW (Q5EE01)	TET2	0.41
TRMT11 (Q7Z4G4)	CRYZ	0.41
PDSS2 (Q86YH6)	C20orf12	0.41
BEND3 (Q5T5X7)	ZNF443	0.41
MTRES1 (Q9P0P8)	ING1	0.41
CHGB (P05060)	GNL3	0.41
TRMT6 (Q9UJA5)	MTMR12	0.41
MCM8 (Q9UJA3)	FAM160B1	0.41
GPCPD1 (Q9NPB8)	DOPEY2	0.41
KLF12 (Q9Y4X4)	KLHDC2	0.41
PXDN (Q92626)	CITED2	0.41
MYT1L (Q9UL68)	CEP290	0.41
SNTG2 (Q9NY99)	BAHD1	0.41
TPO (P07202)	GPAM	0.41
KAT6B (Q8WYB5)	CYB5A	0.41
STC1 (P52823)	GEMIN5	0.41
SIK1 (P57059)	C17orf70	0.41
HSF2BP (O75031)	CSNK2A1P	0.41
H2BC12L (P57053)	KIAA1279	0.41
CRYAA (P02489)	IQCK	0.41
L3MBTL2 (Q969R5)	PKD1	0.41
RANGAP1 (P46060)	DCAF12	0.41
ZC3H7B (Q9UGR2)	ZNF641	0.41
TEF (Q10587)	VMAC	0.41
EP300 (Q09472)	SGPP2	0.41
RBX1 (P62877)	WDR11	0.41
XPNPEP3 (Q9NQH7)	ZNF295	0.41
DPYSL3 (Q14195)	TCTN2	0.41
STK32A (Q8WU08)	RABL2A	0.41
PPP2R2B (Q00005)	MEX3C	0.41
CHMP4B (Q9H444)	TRAF3IP1	0.41
RALY (Q9UKM9)	EEPD1	0.41
FBXW7-AS1 (B0L3A2)	ZNF740	0.41
CAGE1 (Q8TC20)	SMAP1	0.41
TFAP2A (P05549)	TEP1	0.41
RPS6KA3 (P51812)	RBM14	0.41
CNKSR2 (Q8WXI2)	RGL2	0.41
CAGE1 (Q8TC20)	LUC7L3	0.41
RPS6KA3 (P51812)	C15orf58	0.41
CNKSR2 (Q8WXI2)	BSPRY	0.41
CRACDL (Q6NV74)	UGGT1	0.41
CCDC150 (Q8NCX0)	TRIM23	0.41
EDN1 (P05305)	LOC100133991	0.41
PHACTR1 (Q9C0D0)	USP24	0.41
PDGFD (Q9GZP0)	DNAJC3	0.41
CCDC150 (Q8NCX0)	C2orf63	0.41
ELP4 (Q96EB1)	PRKAR1A	0.41
RPS6KA3 (P51812)	CD2AP	0.41
RREB1 (Q92766)	SCAI	0.41
KLF12 (Q9Y4X4)	NUP98	0.41
KIF3B (O15066)	ZYG11B	0.41
ASXL1 (Q8IXJ9)	C2orf29	0.41
PDGFD (Q9GZP0)	ABHD11	0.41
STMND1 (H3BQB6)	ARFGEF1	0.41
OR4F3 (Q6IEY1)	ZNF791	0.41
TUBB8 (Q3ZCM7)	METTL7B	0.41
CNKSR2 (Q8WXI2)	C15orf17	0.41
PDCD2 (Q16342)	C20orf112	0.41
TP63 (Q9H3D4)	WDR92	0.41
ATRN (O75882)	STAU1	0.41
CAGE1 (Q8TC20)	STAG3L2	0.41
PTPRQ (Q9UMZ3)	C2orf60	0.41
KNL1 (Q8NG31)	ZNF570	0.41
DYSF (O75923)	XRCC2	0.41
CYP26B1 (Q9NR63)	CDR2	0.41
RBL1 (P28749)	ZNF20	0.41
MYF6 (P23409)	ARFIP2	0.41
TRAF1 (Q13077)	FDXACB1	0.41
DSCR8 (Q96T75)	PHF14	0.41
DSCR10 (P59022)	SLC29A2	0.41
MAF (O75444)	NHSL1	0.41
FMN2 (Q9NZ56)	NDFIP1	0.41
HELZ (P42694)	FRYL	0.41
GYPC (P04921)	HIPK3	0.41
CXCR6 (O00574)	TNFSF13	0.41
FYCO1 (Q9BQS8)	FLJ45340	0.41
ERC2 (O15083)	SCAND2	0.41
ASXL1 (Q8IXJ9)	RNF160	0.41
VEPH1 (Q14D04)	SETD1B	0.41
CAGE1 (Q8TC20)	GOSR2	0.41
DCDC1 (M0R2J8)	VPS54	0.41
CDH4 (P55283)	MAP3K7	0.41
CPNE8 (Q86YQ8)	HINFP	0.41
INTS7 (Q9NVH2)	TMEM192	0.41
ABCC3 (O15438)	FUK	0.41
ACSL6 (Q9UKU0)	FBXO28	0.41
AGBL4 (Q5VU57)	SFRS17A	0.41
AGPS (O00116)	RC3H1	0.41
AK5 (Q9Y6K8)	DHX40	0.41
Q13023 (AKAP6)	NAGA	0.41
ANKRD66 (B4E2M5)	PAXIP1	0.41
ANTXR2 (P58335)	BCOR	0.41
ARHGAP42 (A6NI28)	SLC37A4	0.41
ARHGEF6 (Q15052)	OGT	0.41
ATP6AP2 (O75787)	ZNF451	0.41
ATRNL1 (Q5VV63)	ZNF14	0.41
AVL9 (Q8NBF6)	ANKRD36BP1	0.41
AZIN1 (O14977)	HOXB6	0.41
BCL11B (Q9C0K0)	WDR55	0.41
BMP5 (P22003)	PCNT	0.41
BRINP3 (Q76B58)	AK7	0.41
ABTB3 (A6QL63)	ACSM3	0.41
PHAF1 (Q9BSU1)	C14orf167	0.41
LDAH (Q9H6V9)	LUC7L2	0.41
CFAP299 (Q6V702)	GPATCH2	0.41
TBC1D32 (Q96NH3)	XPO4	0.41
(CACYBP) Q9HB71	LOC348926	0.41
CADM2 (Q8N3J6)	PDP2	0.41
CAMSAP2 (Q08AD1)	PDE5A	0.41
CARMIL1 (Q5VZK9)	CRYL1	0.41
CCDC25 (Q86WR0)	HNRNPU	0.41
CCDC66 (A2RUB6)	ARSJ	0.41
CDH16 (O75309)	PARVA	0.41
CEACAM5 (P06731)	E2F5	0.41
CEACAM6 (P40199)	ZNF195	0.41
CELF2 (O95319)	CHD4	0.41
CENPJ (Q9HC77)	KIAA0430	0.41
CEP170P1 (Q96L14)	ZNF37A	0.41
CFAP69 (A5D8W1)	TOB1	0.41
CFAP77 (Q6ZQR2)	MNS1	0.41
CHST11 (Q9NPF2)	CDS1	0.41
CHST2 (Q9Y4C5)	NPRL2	0.41
CLDN16 (Q9Y5I7)	DND1	0.41
CLPTM1L (Q96KA5)	FAM120AOS	0.41
CMAHP (Q9Y471)	RALGAPB	0.41
COL24A1 (Q17RW2)	FLCN	0.41
COL4A5 (P29400)	RCHY1	0.41
COMMD10 (Q9Y6G5)	SFXN2	0.41
CPA6 (Q8N4T0)	VPS41	0.41
CREB5 (Q02930)	ZRANB1	0.41
CREBBP (Q92793)	CYB561D2	0.41
CSMD1 (Q96PZ7)	CNNM4	0.41
CUL4B (Q13620)	EIF2AK3	0.41
CXCL1 (P09341)	SLFN13	0.41
CXCL2 (P19875)	TMPPE	0.41
DAB1 (O75553)	LOC100190986	0.41
DEGS2 (Q6QHC5)	2008-09-01	0.41
DGKD (Q16760)	SLC10A7	0.4
DIAPH2 (O60879)	SUZ12P	0.4
DLEU1 (O43261)	ATP7B	0.4
DLG2 (Q15700)	SEPHS1	0.4
DLGAP1 (O14490)	GBA2	0.4
DPP6 (P42658)	USP38	0.4
DPYD (Q12882)	NEIL2	0.4
EEFSEC (P57772)	ZDHHC3	0.4
EHF (Q9NZC4)	2002-09-01	0.4
EHHADH (Q08426)	ZNF594	0.4
EMILIN2 (Q9BXX0)	MGAT3	0.4
EN1 (Q05925)	ZNF280D	0.4
ENOX1 (Q8TC92)	ARHGAP17	0.4
ENSA (O43768)	PLEKHB1	0.4
EPHA3 (P29320)	IPO8	0.4
EPN1 (Q9Y6I3)	TMPO	0.4
ERBB2 (P04626)	IL17RB	0.4
ERC2 (O15083)	LEMD3	0.4
ERICH2 (A1L162)	SCLY	0.4
EXOSC8 (Q96B26)	FAM119A	0.4
EXOSC9 (Q06265)	MSH5	0.4
FAM81A (Q8TBF8)	SDCBP	0.4
FEZF1 (A0PJY2)	NUP160	0.4
RUSC1-AS1 (Q66K80)	DHX57	0.4
FGFR3 (P22607)	RANBP10	0.4
FHIT (P49789)	C9orf5	0.4
FNDC3B (Q53EP0)	SETX	0.4
FOXA1 (P55317)	CP110	0.4
FRMD4A (Q9P2Q2)	MEIS1	0.4
GALNTL5 (Q7Z4T8)	SRRT	0.4
GALNTL6 (Q49A17)	CDR2L	0.4
GFRA1 (P56159)	SLC25A40	0.4
GFRA4 (Q9GZZ7)	PPP3CB	0.4
GRM7 (Q14831)	OXSM	0.4
GSE1 (Q14687)	TRIM66	0.4
GSG1L (Q6UXU4)	MZF1	0.4
HDAC8 (Q9BY41)	E2F8	0.4
HEATR4 (Q86WZ0)	DPYSL2	0.4
HIVEP1 (P15822)	CHID1	0.4
HNRNPM (P52272)	ZNF407	0.4
HRH1 (P35367)	USP34	0.4
HSF4 (Q9ULV5)	SCAMP1	0.4
IL33 (O95760)	CRK	0.4
INSR (P06213)	LRCH3	0.4
ITGAL (P20701)	OPHN1	0.4
JAK3 (P52333)	C2orf34	0.4
KCNQ5 (Q9NR82)	C1orf203	0.4
KHDRBS2 (Q5VWX1)	TLK1	0.4
SPIDR (Q14159)	SUMF1	0.4
KIF26B (Q2KJY2)	CEP164	0.4
KLF12 (Q9Y4X4)	FBXL5	0.4
KLF17 (Q5JT82)	CABIN1	0.4
KMT5C (Q86Y97)	MECOM	0.4
P3H2 (Q8IVL5)	SHANK2	0.4
LIG1 (P18858)	DAK	0.4
LINC-PINT (A0A455ZAR2)	SPIN3	0.4
NEURL3 (Q96EH8)	RNMT	0.4
LPP (Q93052)	TTC33	0.4
LRP1B (Q9NZR2)	ALG1	0.4
LRSAM1 (Q6UWE0)	ATXN2L	0.4
LYN (P07948)	TSGA14	0.4
LYSMD3 (Q7Z3D4)	SOD3	0.4
MACROD2 (A1Z1Q3)	SFRS13A	0.4
MAML2 (Q8IZL2)	BTN2A3	0.4
MARCHF2 (Q9P0N8)	USP45	0.4
MDH1 (P40925)	EZH1	0.4
MECOM (Q03112)	COMMD10	0.4
MEGF11 (A6BM72)	ACAD10	0.4
MID1 (O15344)	IBTK	0.4
MIPOL1 (Q8TD10)	MLH3	0.4
TTC6 (Q86TZ1)	FICD	0.4
MMP12 (P39900)	PCNXL2	0.4
MROH5 (Q6ZUA9)	ATRN	0.4
MYH11 (P35749)	KIAA1704	0.4
MYO16 (Q9Y6X6)	TMEM120B	0.4
MYOC (Q99972)	KIAA1632	0.4
NAALADL2 (Q58DX5)	VTCN1	0.4
NBEAL1 (Q6ZS30)	FAM54B	0.4
NCALD (P61601)	RBM26	0.4
NEURL1B (A8MQ27)	TRUB1	0.4
NFATC2IP (Q8NCF5)	C1orf9	0.4
NFE2L2 (Q16236)	ZNF33B	0.4
NFIC (P08651)	PHF8	0.4
NFRKB (Q6P4R8)	ZNF782	0.4
NLGN1 (Q8N2Q7)	UBE2D4	0.4
NME7 (Q9Y5B8)	MLL	0.4
NOL11 (Q9H8H0)	ZNF836	0.4
NR3C2 (P08235)	HOXB3	0.4
NR5A1 (Q13285)	PPP2R1B	0.4
NRG1 (Q02297)	HIGD1A	0.4
NRG2 (O14511)	STXBP5	0.4
NRIP1 (P48552)	SEC22B	0.4
NSD2 (O96028)	CLOCK	0.4
NSMCE2 (Q96MF7)	GPR137C	0.4
NSRP1 (Q9H0G5)	TRIM13	0.4
NUAK2 (Q9H093)	ZKSCAN5	0.4
NUGGC (Q68CJ6)	ZNF346	0.4
ORC1 (Q13415)	PAPSS1	0.4
PARG (Q86W56)	TMEM220	0.4
PCDH11X (Q9BZA7)	FBXO18	0.4
PCSK5 (Q92824)	FCHO2	0.4
PDE4B (Q07343)	BAZ1B	0.4
PDE4D (Q08499)	ALG2	0.4
PDGFD (Q9GZP0)	ZNF738	0.4
PDPN (Q86YL7)	LOC100130987	0.4
PFKFB3 (Q16875)	HNRNPK	0.4
PGAP3 (Q96FM1)	C6orf120	0.4
PHF20 (Q9BVI0)	SLC12A7	0.4
PIBF1 (Q8WXW3)	CCDC117	0.4
PIGN (O95427)	THRA	0.4
PLCL1 (Q15111)	CHIC1	0.4
PLGRKT (Q9HBL7)	KLHL26	0.4
PLSCR5 (A0PG75)	ARL5A	0.4
PTEN (P60484)	PLXNA3	0.4
PTPN13 (Q12923)	ZRANB3	0.4
PTPRD (P23468)	PRKAA1	0.4
RAB11A (P62491)	PLEKHA3	0.4
RAB33B (Q9H082)	ANGEL1	0.4
RAD51B (O15315)	VPS11	0.4
RBFOX1 (Q9NWB1)	TMED5	0.4
RIMS2 (Q9UQ26)	CASC2	0.4
RMI1 (Q9H9A7)	TUBE1	0.4
RSRC1 (Q96IZ7)	ACSS1	0.4
SAMD12 (Q8N8I0)	ZNF174	0.4
SBF2 (Q86WG5)	SERAC1	0.4
SCARA3 (Q6AZY7)	ZBTB44	0.4
SGCD (Q92629)	SUSD1	0.4
SGCZ (Q96LD1)	ZNF420	0.4
SGK1 (O00141)	MDM4	0.4
SH3BP4 (Q9P0V3)	ZNF200	0.4
SH3GL1 (Q99961)	RXRB	0.4
SIK2 (Q9H0K1)	BET1L	0.4
SLC10A6 (Q3KNW5)	CCDC106	0.4
SLC27A2 (O14975)	TSPAN13	0.4
SLC6A18 (Q96N87)	BDH2	0.4
SLC6A19 (Q695T7)	TOR1AIP1	0.4
SLC6A3 (Q01959)	MFSD7	0.4
SLC6A9 (P48067)	SASH1	0.4
SLC9A5 (Q14940)	EIF3A	0.4
SLIT3 (O75094)	HMG20A	0.4
SMAD3 (P84022)	NRIP2	0.4
SMCO1 (Q147U7)	FBXO38	0.4
SMYD3 (Q9H7B4)	MFAP3	0.4
SMYD2 (Q9NRG4)	LUC7L	0.4
SNRPA (P09012)	PDPR	0.4
SNTA1 (Q13424)	LOC651250	0.4
SPARC (P09486)	ZNF701	0.4
SPATA6L (Q8N4H0)	NSF	0.4
SPIDR (Q14159)	CLCN5	0.4
SPINK5 (Q9NQ38)	C20orf165	0.4
SSPN (Q14714)	OXSR1	0.4
SSR1 (P43307)	CDC42BPB	0.4
STAC (Q99469)	SART3	0.4
STAP2 (Q9UGK3)	CAPN10	0.4
STEAP2 (Q8NFT2)	FZD1	0.4
STK39 (Q9UEW8)	RNF183	0.4
STS (P08842)	CTAGE5	0.4
SUN2 (Q9UH99)	LCA5L	0.4
SUSD1 (Q6UWL2)	PARG	0.4
Q6UWL2 (SUSD1)	C2orf69	0.4
TANC1 (Q9C0D5)	ZNF720	0.4
TBC1D10A (Q9BXI6)	DOCK7	0.4
TERT (O14746)	FAM171A2	0.4
TFEB (P19484)	ARF4	0.4
TGFBRAP1 (Q8WUH2)	NIPSNAP1	0.4
TMEM63B (Q5T3F8)	ZNF670	0.4
TP63 (Q9H3D4)	VPS36	0.4
TRAP1 (Q12931)	DLG3	0.4
TSHZ2 (Q9NRE2)	WWC1	0.4
TUBD1 (Q9UJT1)	RIF1	0.4
TUBGCP3 (Q96CW5)	LENG8	0.4
TULP1 (O00294)	ASB16	0.4
UBE2A (P49459)	KLHL25	0.4
UGCG (Q16739)	SEPSECS	0.4
USP24 (Q9UPU5)	C18orf1	0.4
USP37 (Q86T82)	RBM43	0.4
USP40 (Q9NVE5)	ECD	0.4
VPS13B (Q7Z7G8)	USP47	0.4
WDR20 (Q8TBZ3)	TMEM98	0.4
WNT5A (P41221)	GPRC5C	0.4
WWOX (Q9NZC7)	ZNF747	0.4
ZBTB7C (A1YPR0)	HNRNPA0	0.4
ZFAND3 (Q9H8U3)	RSPH3	0.4
ZNF532 (Q9HCE3)	CYB5D1	0.4
ZNF667 (Q5HYK9)	ZBTB3	0.4
ZNF8 (P17098)	ZNF207	0.4
ZNF844 (Q08AG5)	PPM1D	0.4
CNBP (P62633)	TP53BP2	0.4
TCF7L1 (Q9HCS4)	LMBRD2	0.4
TGOLN2 (O43493)	C5orf53	0.4
PTP4A3 (O75365)	PPARA	0.4
MROH5 (Q6ZUA9)	PHF6	0.4
CD9 (P21926)	SPTLC2	0.4
PLEKHG6 (Q3KR16)	BECN1	0.4
TNFRSF1A (P19438)	MUTED	0.4
SCNN1A (P37088)	PDGFC	0.4
LTBR (P36941)	CRNKL1	0.39
CD27 (P26842)	SORL1	0.39
RUSC1-AS1 (Q66K80)	FAM161A	0.39
NOP2 (P46087)	ARHGAP26	0.39
TAOK3 (Q9H2K8)	SOCS4	0.39
SLC46A3 (Q7Z3Q1)	HMGXB4	0.39
MTUS2 (Q5JR59)	SLC25A24	0.39
ERBB2 (P04626)	PFKFB2	0.39
MIEN1 (Q9BRT3)	CTSO	0.39
IKZF3 (Q9UKT9)	RABL5	0.39
ZPBP2 (Q6X784)	LBR	0.39
GSDMB (Q8TAX9)	AMBRA1	0.39
GJC1 (P36383)	MST1R	0.39
EFTUD2 (Q15029)	B3GNT3	0.39
NMT1 (P30419)	PTPN21	0.39
PLCD3 (Q8N3E9)	TGFBR2	0.39
HEXIM1 (O94992)	GATM	0.39
HEXIM2 (Q96MH2)	ITPR3	0.39
MAP3K14 (Q99558)	BBS7	0.39
ARHGAP27 (Q6ZUM4)	ZNF417	0.39
SBF1 (O95248)	PHOSPHO2	0.39
DCST2 (Q5T1A1)	GLOD4	0.39
MORN1 (Q5T089)	TMEM62	0.39
DCST2 (Q5T1A1)	MRFAP1	0.39
EFNA3 (P52797)	ANKHD1	0.39
EFNA1 (P20827)	MUT	0.39
RC3H1 (Q5TC82)	C10orf137	0.39
GCFC2 (P16383)	ATXN1	0.39
LRRTM4 (Q86VH4)	SNTB1	0.39
RBMS1 (P29558)	SNRNP200	0.39
TANK (Q92844)	TRIM68	0.39
ICOS (Q9Y6W8)	C8orf51	0.39
GSX2 (Q9BZM3)	PRMT6	0.39
PDGFRA (P16234)	TAF4	0.39
TMPRSS11F (Q6ZWK6)	LONP2	0.39
HPSE (Q9Y251)	MAP3K1	0.39
FAT1 (Q14517)	MEN1	0.39
GUSBP1 (Q15486)	MYD88	0.39
CDH9 (Q9ULB4)	MPZL3	0.39
ATP10B (O94823)	TMEM231	0.39
QKI (Q96PU8)	SS18L1	0.39
TYW1B (Q6NUM6)	ZFP161	0.39
VPS13B (Q7Z7G8)	MYO15B	0.39
PTPRD (P23468)	ZNF284	0.39
NELL2 (Q99435)	KIAA1012	0.39
FBXW8 (Q8N3Y1)	NCOA6	0.39
GPC5 (P78333)	PHAX	0.39
SYNE2 (Q8WXH0)	CDON	0.39
RAD51B (O15315)	MINPP1	0.39
RPS6KA5 (O75582)	ZNF2	0.39
DGLUCY (Q7Z3D6)	ZNF22	0.39
CDC42BPB (Q9Y5S2)	LARS	0.39
MEIS2 (O14770)	C7orf42	0.39
TMCO5A (Q8N6Q1)	PRKCD	0.39
EXD1 (Q8NHP7)	EARS2	0.39
TMOD2 (Q9NZR1)	GATS	0.39
LEO1 (Q8WVC0)	TMEM209	0.39
MAPK6 (Q16659)	LOC728640	0.39
PDPK1 (O15530)	SETDB2	0.39
PRSS54 (Q6PEW0)	RABEP1	0.39
GINS3 (Q9BRX5)	SUDS3	0.39
NDRG4 (Q9ULP0)	TMEM48	0.39
KIF2B (Q8N4N8)	PAK1	0.39
TOM1L1 (O75674)	LOC151534	0.39
PRKCA (P17252)	LRRC37B2	0.39
SLC39A11 (Q8N1S59	QPRT	0.39
SEC14L1 (Q92503)	SNX13	0.39
SS18 (Q15532)	NUFIP1	0.39
PSMA8 (Q8TAA3)	LOC647979	0.39
ZNF492 (Q9P255)	ADAMTS9	0.39
ZNF99 (A8MXY4)	C11orf58	0.39
ZNF567 (Q8N184)	METT10D	0.39
SRXN1 (Q9BYN0)	NXF1	0.39
SCRT2 (Q9NQ03)	EPB41L2	0.39
MAFB (Q9Y5Q3)	KIAA1671	0.39
DOK5 (Q9P104)	AGXT2L2	0.39
ZC4H2 (Q9NQZ6)	SLC9A8	0.39
PRR32 (B1ATL7)	METTL3	0.39
ACTRT1 (Q8TDG2)	ZNF799	0.39
MAGEA3 (P43357)	ASAH1	0.39
CETN2 (P41208)	AQP11	0.39
NSDHL (Q15738)	YTHDC2	0.39
MAMLD1 (Q13495)	UBN1	0.39
SDK1 (Q7Z5N4)	ESAM	0.39
HELLS (Q9NRZ9)	C20orf194	0.39
RSBN1 (Q5VWQ0)	TCF20	0.39
AP4B1 (Q9Y6B7)	PSPC1	0.39
FBXL18 (Q96ME1)	SAV1	0.39
PPP1R3A (Q16821)	HSD17B11	0.39
FOXP2 (O15409)	ZNF81	0.39
PLXNA1 (Q9UIW2)	PACS2	0.39
BNC1 (Q01954)	PAN2	0.39
SH3GL3 (Q99963)	CBR4	0.39
CRYL1 (Q9Y2S2)	ABCC3	0.39
MRPL35 (Q9NZE8)	PYCR1	0.39
COL4A4 (P53420)	PTAR1	0.39
GLI4 (P10075)	DUSP19	0.39
DENND3 (A2RUS2)	LARP1B	0.39
SPSB2 (Q99619)	TNRC6C	0.39
EMG1 (Q92979)	RBMX	0.39
USP5 (P45974)	TRPS1	0.39
PHB2 (Q99623)	INCENP	0.39
POLR1D (P0DPB5)	CNTNAP1	0.39
POMP (Q9Y244)	FRY	0.39
WIPF2 (Q8TF74)	CLN5	0.39
RPL23 (P62829)	OTUD3	0.39
MPP2 (Q14168)	NUP88	0.39
TYMP (P19971)	DHFR	0.39
GADD45A (P24522)	ACBD7	0.39
SG20L2 (Q9H9L3)	SLC30A7	0.39
SCAMP3 (O14828)	LFNG	0.39
CHTOP (Q9Y3Y2)	HDAC4	0.39
LAMTOR2 (Q9Y2Q5)	ABCA2	0.39
EFNA4 (P52798)	METTL13	0.39
RPS27 (P02818)	RBM25	0.39
RPS27 (P42677)	SNAPC4	0.39
BCNA(Q96GW7)	PLEKHA7	0.39
FDPS (P14324)	PLCB1	0.39
CKS1B (P61024)	SNAP23	0.39
TNN (Q9UQP3)	ANKFY1	0.39
CSN1S1 (P47710)	TRIM32	0.39
LIFR (P42702)	TAPT1	0.39
HNRNPF (P52597)	RASSF6	0.39
PRRG3 (Q9BZD7)	LRRC6	0.39
PHTF1 (Q9UMS5)	ING3	0.39
TRIM33 (Q9UPN9)	GMFB	0.39
NRAS (P01111)	RBBP6	0.39
[truncated: 2,018 more rows]
