# Supplementary material for: Bioinformatics Analysis of Human Papillomavirus 16 Integration in Cervical Cancer: Changes in MAGI-1 Expression in Premalignant Lesions and Invasive Carcinoma
Source: Cancers (Basel). 2024 Jun 14;16(12):2225. doi: 10.3390/cancers16122225 (PMC11202195; doi:10.3390/cancers16122225)
Supplement: Supplementary file 1 [file cancers-16-02225-s001.zip › cancers-2963458-supplementary/cancers-2963458-supplementary/Suplementary Table S3.xlsx]

## Sheet: Table S3 DATOS MAGI-1
sample	Samples	Histological_type	HR-HPV	Integration	Viral read Counts	MAGI1
TCGA-IR-A3LA-01	TCGA-IR-A3LA-01	Endometrioid Adenocarcinoma of Endocervix			2.23657	9.571
TCGA-UC-A7PI-01	TCGA-UC-A7PI-01	Endometrioid Adenocarcinoma of Endocervix			409.838	8.964
TCGA-EA-A556-01	TCGA-EA-A556-01	Endometrioid Adenocarcinoma of Endocervix			0.708663	8.241
TCGA-VS-A9UR-01	TCGA-VS-A9UR-01	Mucinous Adenocarcinoma of Endocervical Type			64.3011	10.01
TCGA-VS-A9V5-01	TCGA-VS-A9V5-01	Mucinous Adenocarcinoma of Endocervical Type			471.549	9.45
TCGA-DS-A7WH-01	TCGA-DS-A7WH-01	Mucinous Adenocarcinoma of Endocervical Type			228.93	9.269
TCGA-VS-A9UQ-01	TCGA-VS-A9UQ-01	Mucinous Adenocarcinoma of Endocervical Type			110.072	9.211
TCGA-VS-A9V0-01	TCGA-VS-A9V0-01	Mucinous Adenocarcinoma of Endocervical Type			1.47548	9.203
TCGA-VS-A952-01	TCGA-VS-A952-01	Mucinous Adenocarcinoma of Endocervical Type			151.204	9.153
TCGA-VS-A9UO-01	TCGA-VS-A9UO-01	Mucinous Adenocarcinoma of Endocervical Type			110.247	9.046
TCGA-VS-A9UZ-01	TCGA-VS-A9UZ-01	Mucinous Adenocarcinoma of Endocervical Type			168.574	8.89
TCGA-C5-A3HF-01	TCGA-C5-A3HF-01	Mucinous Adenocarcinoma of Endocervical Type	18	YES	363.196	8.793
TCGA-VS-A9UT-01	TCGA-VS-A9UT-01	Mucinous Adenocarcinoma of Endocervical Type			1.91294	8.73
TCGA-Q1-A6DV-01	TCGA-Q1-A6DV-01	Mucinous Adenocarcinoma of Endocervical Type	16	YES	226.45	8.681
TCGA-VS-A9V4-01	TCGA-VS-A9V4-01	Mucinous Adenocarcinoma of Endocervical Type			1.26367	8.539
TCGA-Q1-A5R1-01	TCGA-Q1-A5R1-01	Mucinous Adenocarcinoma of Endocervical Type	16	NO	603.976	8.45
TCGA-VS-A9V1-01	TCGA-VS-A9V1-01	Mucinous Adenocarcinoma of Endocervical Type			240.623	8.449
TCGA-VS-A8QH-01	TCGA-VS-A8QH-01	Mucinous Adenocarcinoma of Endocervical Type			1.19104	8.445
TCGA-VS-A9UP-01	TCGA-VS-A9UP-01	Mucinous Adenocarcinoma of Endocervical Type			405.565	8.28
TCGA-C5-A7X8-01	TCGA-C5-A7X8-01	Mucinous Adenocarcinoma of Endocervical Type			561.474	7.426
TCGA-FU-A770-01	TCGA-FU-A770-01	Endocervical Adenocarcinoma of the Usual Type	16	YES	664.646	8.965
TCGA-IR-A3LF-01	TCGA-IR-A3LF-01	Endocervical Adenocarcinoma of the Usual Type	16	NO	445.464	8.697
TCGA-C5-A2LS-01	TCGA-C5-A2LS-01	Endocervical Adenocarcinoma of the Usual Type	16	YES	167.078	8.237
TCGA-C5-A7CM-01	TCGA-C5-A7CM-01	Endocervical Adenocarcinoma of the Usual Type	18	YES	29.6131	8.03
TCGA-LP-A5U2-01	TCGA-LP-A5U2-01	Endocervical Adenocarcinoma of the Usual Type	16	YES	66.6509	7.126
TCGA-ZJ-AAXB-01	TCGA-ZJ-AAXB-01	Endocervical Adenocarcinoma of the Usual Type			98.5406	5.836
TCGA-EK-A3GM-01	TCGA-EK-A3GM-01	Endocervical Type of Adenocarcinoma	45	YES	123.574	9.862
TCGA-Q1-A73R-01	TCGA-Q1-A73R-01	Endocervical Type of Adenocarcinoma	16	YES	658.998	9.776
TCGA-C5-A1MJ-01	TCGA-C5-A1MJ-01	Endocervical Type of Adenocarcinoma	18	YES	500.913	9.687
TCGA-FU-A57G-01	TCGA-FU-A57G-01	Endocervical Type of Adenocarcinoma			0.623859	9.556
TCGA-C5-A2M2-01	TCGA-C5-A2M2-01	Endocervical Type of Adenocarcinoma	16	NO	347.111	9.224
TCGA-JW-A69B-01	TCGA-JW-A69B-01	Endocervical Type of Adenocarcinoma	16	YES	129.866	9.047
TCGA-C5-A1M9-01	TCGA-C5-A1M9-01	Endocervical Type of Adenocarcinoma	16	YES	577.68	8.847
TCGA-EK-A3GK-01	TCGA-EK-A3GK-01	Endocervical Type of Adenocarcinoma	16	YES	174.119	8.778
TCGA-Q1-A73P-01	TCGA-Q1-A73P-01	Endocervical Type of Adenocarcinoma	18	YES	1241.67	8.77
TCGA-IR-A3LB-01	TCGA-IR-A3LB-01	Endocervical Type of Adenocarcinoma	45	YES	428.629	8.738
TCGA-EK-A2RL-01	TCGA-EK-A2RL-01	Endocervical Type of Adenocarcinoma	16	YES	179.465	8.607
TCGA-FU-A40J-01	TCGA-FU-A40J-01	Endocervical Type of Adenocarcinoma	16	YES	289.234	8.585
TCGA-C5-A2M1-01	TCGA-C5-A2M1-01	Endocervical Type of Adenocarcinoma	16	YES	153.791	8.403
TCGA-EA-A4BA-01	TCGA-EA-A4BA-01	Endocervical Type of Adenocarcinoma			0.564812	8.374
TCGA-FU-A3EO-11	TCGA-FU-A3EO-11	Endocervical Type of Adenocarcinoma	16	NO	4.36294	8.365
TCGA-IR-A3LI-01	TCGA-IR-A3LI-01	Endocervical Type of Adenocarcinoma	16	YES	51.3701	8.232
TCGA-EX-A449-01	TCGA-EX-A449-01	Endocervical Type of Adenocarcinoma			616.725	8.158
TCGA-EX-A1H6-01	TCGA-EX-A1H6-01	Endocervical Type of Adenocarcinoma	16	YES	8.85665	8.074
TCGA-LP-A7HU-01	TCGA-LP-A7HU-01	Endocervical Type of Adenocarcinoma	16	YES	180.013	7.789
TCGA-FU-A3EO-01	TCGA-FU-A3EO-01	Endocervical Type of Adenocarcinoma	16	NO	4.36294	7.504
TCGA-C5-A1ME-01	TCGA-C5-A1ME-01	Endocervical Type of Adenocarcinoma	18	YES	39.4944	7.067
TCGA-JX-A3Q8-01	TCGA-JX-A3Q8-01	Endocervical Type of Adenocarcinoma	16	NO	547.341	6.615
TCGA-C5-A8YT-01	TCGA-C5-A8YT-01	Cervical Squamous Cell Carcinoma			2.31322	9.827
TCGA-VS-A9UC-01	TCGA-VS-A9UC-01	Cervical Squamous Cell Carcinoma			257.124	9.613
TCGA-HM-A3JJ-11	TCGA-HM-A3JJ-11	Cervical Squamous Cell Carcinoma	16	YES	3.30974	9.276
TCGA-VS-A9UJ-01	TCGA-VS-A9UJ-01	Cervical Squamous Cell Carcinoma			1.08462	9.409
TCGA-HM-A3JJ-01	TCGA-HM-A3JJ-01	Cervical Squamous Cell Carcinoma	16	YES	3.30974	5.406
TCGA-JW-A5VH-01	TCGA-JW-A5VH-01	Cervical Squamous Cell Carcinoma			0.830164	9.231
TCGA-C5-A8YQ-01	TCGA-C5-A8YQ-01	Cervical Squamous Cell Carcinoma			1.01072	9.217
TCGA-DG-A2KJ-01	TCGA-DG-A2KJ-01	Cervical Squamous Cell Carcinoma	18	YES	6.26441	6.568
TCGA-EA-A44S-01	TCGA-EA-A44S-01	Cervical Squamous Cell Carcinoma	16	YES	8.52685	6.466
TCGA-C5-A8ZZ-01	TCGA-C5-A8ZZ-01	Cervical Squamous Cell Carcinoma			32.2483	8.949
TCGA-EA-A78R-01	TCGA-EA-A78R-01	Cervical Squamous Cell Carcinoma	52	YES	8.85046	5.986
TCGA-EK-A2RO-01	TCGA-EK-A2RO-01	Cervical Squamous Cell Carcinoma	16	YES	13.1674	6.889
TCGA-EA-A50E-01	TCGA-EA-A50E-01	Cervical Squamous Cell Carcinoma	16	YES	15.0942	7.141
TCGA-VS-A9UI-01	TCGA-VS-A9UI-01	Cervical Squamous Cell Carcinoma			638.698	8.738
TCGA-EA-A3Y4-01	TCGA-EA-A3Y4-01	Cervical Squamous Cell Carcinoma	45	YES	15.3898	5.866
TCGA-DS-A3LQ-01	TCGA-DS-A3LQ-01	Cervical Squamous Cell Carcinoma	69	YES	111.77	8.674
TCGA-ZX-AA5X-01	TCGA-ZX-AA5X-01	Cervical Squamous Cell Carcinoma			418.481	8.661
TCGA-FU-A2QG-01	TCGA-FU-A2QG-01	Cervical Squamous Cell Carcinoma	16	NO	335.48	8.655
TCGA-PN-A8MA-01	TCGA-PN-A8MA-01	Cervical Squamous Cell Carcinoma			33.2127	8.653
TCGA-C5-A3HL-01	TCGA-C5-A3HL-01	Cervical Squamous Cell Carcinoma	16	NO	390.484	8.635
TCGA-Q1-A5R3-01	TCGA-Q1-A5R3-01	Cervical Squamous Cell Carcinoma	18	YES	15.9364	6.804
TCGA-C5-A905-01	TCGA-C5-A905-01	Cervical Squamous Cell Carcinoma			199.781	8.621
TCGA-VS-A959-01	TCGA-VS-A959-01	Cervical Squamous Cell Carcinoma			169.032	8.608
TCGA-ZJ-AAXF-01	TCGA-ZJ-AAXF-01	Cervical Squamous Cell Carcinoma			49.4629	8.605
TCGA-FU-A3HZ-01	TCGA-FU-A3HZ-01	Cervical Squamous Cell Carcinoma			3.67287	8.594
TCGA-VS-A9UU-01	TCGA-VS-A9UU-01	Cervical Squamous Cell Carcinoma			67.8866	8.562
TCGA-VS-A9V3-01	TCGA-VS-A9V3-01	Cervical Squamous Cell Carcinoma			335.639	8.529
TCGA-C5-A901-01	TCGA-C5-A901-01	Cervical Squamous Cell Carcinoma			121.61	8.451
TCGA-UC-A7PG-01	TCGA-UC-A7PG-01	Cervical Squamous Cell Carcinoma			33.8159	8.442
TCGA-XS-A8TJ-01	TCGA-XS-A8TJ-01	Cervical Squamous Cell Carcinoma			55.2133	8.441
TCGA-EA-A97N-01	TCGA-EA-A97N-01	Cervical Squamous Cell Carcinoma			291.1	8.435
TCGA-EA-A410-01	TCGA-EA-A410-01	Cervical Squamous Cell Carcinoma			1.1248	8.425
TCGA-EA-A5ZE-01	TCGA-EA-A5ZE-01	Cervical Squamous Cell Carcinoma	59	YES	16.2496	5.49
TCGA-FU-A3TQ-01	TCGA-FU-A3TQ-01	Cervical Squamous Cell Carcinoma	16	NO	190.343	8.325
TCGA-DS-A1OB-01	TCGA-DS-A1OB-01	Cervical Squamous Cell Carcinoma			131.388	8.321
TCGA-EX-A8YF-01	TCGA-EX-A8YF-01	Cervical Squamous Cell Carcinoma			72.9186	8.311
TCGA-VS-A9UL-01	TCGA-VS-A9UL-01	Cervical Squamous Cell Carcinoma			341.801	8.267
TCGA-C5-A1M8-01	TCGA-C5-A1M8-01	Cervical Squamous Cell Carcinoma	16	YES	19.886	6.738
TCGA-EK-A2RJ-01	TCGA-EK-A2RJ-01	Cervical Squamous Cell Carcinoma	59	YES	23.1963	6.513
TCGA-MU-A8JM-01	TCGA-MU-A8JM-01	Cervical Squamous Cell Carcinoma			316.975	8.258
TCGA-DS-A1OD-01	TCGA-DS-A1OD-01	Cervical Squamous Cell Carcinoma			136.88	8.242
TCGA-EK-A2PL-01	TCGA-EK-A2PL-01	Cervical Squamous Cell Carcinoma	39	YES	23.5009	6.179
TCGA-ZJ-AB0H-01	TCGA-ZJ-AB0H-01	Cervical Squamous Cell Carcinoma			278.088	8.235
TCGA-VS-A9UY-01	TCGA-VS-A9UY-01	Cervical Squamous Cell Carcinoma			154.262	8.219
TCGA-C5-A2LZ-01	TCGA-C5-A2LZ-01	Cervical Squamous Cell Carcinoma	16	NO	370.981	8.212
TCGA-C5-A1BM-01	TCGA-C5-A1BM-01	Cervical Squamous Cell Carcinoma	18	YES	25.5313	7.516
TCGA-VS-A8QM-01	TCGA-VS-A8QM-01	Cervical Squamous Cell Carcinoma			183.266	8.175
TCGA-FU-A3NI-01	TCGA-FU-A3NI-01	Cervical Squamous Cell Carcinoma	16	NO	188.608	8.16
TCGA-C5-A2LT-01	TCGA-C5-A2LT-01	Cervical Squamous Cell Carcinoma	70	YES	90.3383	8.137
TCGA-C5-A1BF-01	TCGA-C5-A1BF-01	Cervical Squamous Cell Carcinoma	18	YES	25.5336	7.319
TCGA-LP-A4AW-01	TCGA-LP-A4AW-01	Cervical Squamous Cell Carcinoma	16	YES	25.6562	8.182
TCGA-VS-A9V2-01	TCGA-VS-A9V2-01	Cervical Squamous Cell Carcinoma			88.917	8.096
TCGA-VS-A950-01	TCGA-VS-A950-01	Cervical Squamous Cell Carcinoma			1101.81	8.082
TCGA-C5-A7XC-01	TCGA-C5-A7XC-01	Cervical Squamous Cell Carcinoma			54.9454	8.075
TCGA-MU-A5YI-01	TCGA-MU-A5YI-01	Cervical Squamous Cell Carcinoma	16	YES	26.7526	7.106
TCGA-ZJ-AAXA-01	TCGA-ZJ-AAXA-01	Cervical Squamous Cell Carcinoma			145.753	8.048
TCGA-DG-A2KM-01	TCGA-DG-A2KM-01	Cervical Squamous Cell Carcinoma	16	YES	29.2678	7.187
TCGA-HM-A4S6-01	TCGA-HM-A4S6-01	Cervical Squamous Cell Carcinoma	16	NO	138.675	8.017
TCGA-EK-A2RK-01	TCGA-EK-A2RK-01	Cervical Squamous Cell Carcinoma	16	YES	32.9796	7.797
TCGA-WL-A834-01	TCGA-WL-A834-01	Cervical Squamous Cell Carcinoma			273.298	8.001
TCGA-JW-A5VJ-01	TCGA-JW-A5VJ-01	Cervical Squamous Cell Carcinoma	18	YES	33.0735	7.028
TCGA-FU-A5XV-01	TCGA-FU-A5XV-01	Cervical Squamous Cell Carcinoma	18	YES	40.3341	6.674
TCGA-EK-A2RC-01	TCGA-EK-A2RC-01	Cervical Squamous Cell Carcinoma	16	YES	40.4364	6.15
TCGA-HG-A2PA-01	TCGA-HG-A2PA-01	Cervical Squamous Cell Carcinoma	16	YES	44.1926	7.57
TCGA-EK-A2R7-01	TCGA-EK-A2R7-01	Cervical Squamous Cell Carcinoma	18	YES	44.5916	5.245
TCGA-C5-A8XJ-01	TCGA-C5-A8XJ-01	Cervical Squamous Cell Carcinoma			292.922	7.964
TCGA-C5-A1BE-01	TCGA-C5-A1BE-01	Cervical Squamous Cell Carcinoma	16	YES	45.4711	8.928
TCGA-MY-A5BE-01	TCGA-MY-A5BE-01	Cervical Squamous Cell Carcinoma	16	YES	50.4707	4.785
TCGA-C5-A1MF-01	TCGA-C5-A1MF-01	Cervical Squamous Cell Carcinoma	45	YES	54.45	5.252
TCGA-MY-A5BD-01	TCGA-MY-A5BD-01	Cervical Squamous Cell Carcinoma	16	YES	54.9237	7.954
TCGA-MA-AA3Z-01	TCGA-MA-AA3Z-01	Cervical Squamous Cell Carcinoma			92.3401	7.932
TCGA-EA-A5ZD-01	TCGA-EA-A5ZD-01	Cervical Squamous Cell Carcinoma	58	YES	54.995	6.289
TCGA-VS-A9UB-01	TCGA-VS-A9UB-01	Cervical Squamous Cell Carcinoma			192.899	7.908
TCGA-C5-A1ML-01	TCGA-C5-A1ML-01	Cervical Squamous Cell Carcinoma	16	NO	248.351	7.903
TCGA-VS-A94W-01	TCGA-VS-A94W-01	Cervical Squamous Cell Carcinoma			323.372	7.878
TCGA-EK-A2H1-01	TCGA-EK-A2H1-01	Cervical Squamous Cell Carcinoma	16	YES	55.9413	5.247
TCGA-GH-A9DA-01	TCGA-GH-A9DA-01	Cervical Squamous Cell Carcinoma			160.865	7.831
TCGA-ZJ-A8QO-01	TCGA-ZJ-A8QO-01	Cervical Squamous Cell Carcinoma			491.239	7.825
TCGA-C5-A1BK-01	TCGA-C5-A1BK-01	Cervical Squamous Cell Carcinoma	16	YES	57.9476	7.188
TCGA-MU-A51Y-01	TCGA-MU-A51Y-01	Cervical Squamous Cell Carcinoma	16	YES	60.5649	8.258
TCGA-EK-A2RE-01	TCGA-EK-A2RE-01	Cervical Squamous Cell Carcinoma	16	YES	69.0723	7.075
TCGA-DR-A0ZL-01	TCGA-DR-A0ZL-01	Cervical Squamous Cell Carcinoma	16	NO	196.219	7.79
TCGA-VS-A8EG-01	TCGA-VS-A8EG-01	Cervical Squamous Cell Carcinoma			30.7866	7.77
TCGA-IR-A3LH-01	TCGA-IR-A3LH-01	Cervical Squamous Cell Carcinoma	45	YES	69.6381	6.615
TCGA-EK-A2PK-01	TCGA-EK-A2PK-01	Cervical Squamous Cell Carcinoma	18	YES	71.8795	7.427
TCGA-EK-A2PM-01	TCGA-EK-A2PM-01	Cervical Squamous Cell Carcinoma			2.48544	7.746
TCGA-DR-A0ZM-01	TCGA-DR-A0ZM-01	Cervical Squamous Cell Carcinoma			5.77808	7.736
TCGA-MA-AA43-01	TCGA-MA-AA43-01	Cervical Squamous Cell Carcinoma			46.1282	7.731
TCGA-R2-A69V-01	TCGA-R2-A69V-01	Cervical Squamous Cell Carcinoma	39	YES	74.1806	5.702
TCGA-C5-A8XI-01	TCGA-C5-A8XI-01	Cervical Squamous Cell Carcinoma			179.235	7.684
TCGA-C5-A907-01	TCGA-C5-A907-01	Cervical Squamous Cell Carcinoma			314.157	7.665
TCGA-VS-A8EC-01	TCGA-VS-A8EC-01	Cervical Squamous Cell Carcinoma			144.878	7.664
TCGA-C5-A7UE-01	TCGA-C5-A7UE-01	Cervical Squamous Cell Carcinoma	16	YES	74.5353	6.903
TCGA-VS-A8EL-01	TCGA-VS-A8EL-01	Cervical Squamous Cell Carcinoma			258.706	7.592
TCGA-C5-A1M6-01	TCGA-C5-A1M6-01	Cervical Squamous Cell Carcinoma	18	YES	74.7302	7.572
TCGA-EA-A3HT-01	TCGA-EA-A3HT-01	Cervical Squamous Cell Carcinoma	16	NO	272.013	7.58
TCGA-LP-A4AU-01	TCGA-LP-A4AU-01	Cervical Squamous Cell Carcinoma	18	YES	75.4652	8.237
TCGA-EK-A2RA-01	TCGA-EK-A2RA-01	Cervical Squamous Cell Carcinoma	52	YES	76.5507	7.943
TCGA-C5-A7X3-01	TCGA-C5-A7X3-01	Cervical Squamous Cell Carcinoma			319.435	7.558
TCGA-IR-A3LL-01	TCGA-IR-A3LL-01	Cervical Squamous Cell Carcinoma	16	NO	187.989	7.548
TCGA-EK-A2IR-01	TCGA-EK-A2IR-01	Cervical Squamous Cell Carcinoma			280.036	7.539
TCGA-C5-A0TN-01	TCGA-C5-A0TN-01	Cervical Squamous Cell Carcinoma	16	YES	79.5998	3.69
TCGA-MA-AA3W-01	TCGA-MA-AA3W-01	Cervical Squamous Cell Carcinoma			123.637	7.512
TCGA-ZJ-AAXN-01	TCGA-ZJ-AAXN-01	Cervical Squamous Cell Carcinoma			383.716	7.505
TCGA-DS-A1OA-01	TCGA-DS-A1OA-01	Cervical Squamous Cell Carcinoma			330.854	7.499
TCGA-MY-A5BF-11	TCGA-MY-A5BF-11	Cervical Squamous Cell Carcinoma	16	NO	0.542634	7.494
TCGA-C5-A1M7-01	TCGA-C5-A1M7-01	Cervical Squamous Cell Carcinoma	18	YES	80.3573	8.624
TCGA-C5-A3HE-01	TCGA-C5-A3HE-01	Cervical Squamous Cell Carcinoma	18	YES	81.3008	7.584
TCGA-BI-A0VS-01	TCGA-BI-A0VS-01	Cervical Squamous Cell Carcinoma	16	YES	81.9247	8.91
TCGA-DG-A2KL-01	TCGA-DG-A2KL-01	Cervical Squamous Cell Carcinoma	16	NO	224.314	7.395
TCGA-RA-A741-01	TCGA-RA-A741-01	Cervical Squamous Cell Carcinoma	16	YES	87.3494	7.401
TCGA-JW-A5VK-01	TCGA-JW-A5VK-01	Cervical Squamous Cell Carcinoma	16	YES	89.2449	6.512
TCGA-ZJ-AAXJ-01	TCGA-ZJ-AAXJ-01	Cervical Squamous Cell Carcinoma			48.9808	7.382
TCGA-4J-AA1J-01	TCGA-4J-AA1J-01	Cervical Squamous Cell Carcinoma			1000.88	7.381
TCGA-VS-A957-01	TCGA-VS-A957-01	Cervical Squamous Cell Carcinoma			489.042	7.38
TCGA-C5-A7CO-01	TCGA-C5-A7CO-01	Cervical Squamous Cell Carcinoma			218.216	7.363
TCGA-EK-A3GJ-01	TCGA-EK-A3GJ-01	Cervical Squamous Cell Carcinoma	58	YES	92.6432	5.346
TCGA-VS-A9U5-01	TCGA-VS-A9U5-01	Cervical Squamous Cell Carcinoma			64.977	7.335
TCGA-EK-A2H0-01	TCGA-EK-A2H0-01	Cervical Squamous Cell Carcinoma	68	YES	107.405	6.523
TCGA-EA-A3HS-01	TCGA-EA-A3HS-01	Cervical Squamous Cell Carcinoma			257.316	7.31
TCGA-C5-A1BQ-01	TCGA-C5-A1BQ-01	Cervical Squamous Cell Carcinoma	31	NO	304.846	7.305
TCGA-C5-A1MH-01	TCGA-C5-A1MH-01	Cervical Squamous Cell Carcinoma	16	YES	108.602	7.985
TCGA-C5-A8XK-01	TCGA-C5-A8XK-01	Cervical Squamous Cell Carcinoma			181.532	7.28
TCGA-C5-A8YR-01	TCGA-C5-A8YR-01	Cervical Squamous Cell Carcinoma			364.934	7.28
TCGA-EA-A5ZF-01	TCGA-EA-A5ZF-01	Cervical Squamous Cell Carcinoma	18	YES	108.849	7.816
TCGA-VS-A953-01	TCGA-VS-A953-01	Cervical Squamous Cell Carcinoma			408.667	7.249
TCGA-EK-A2R9-01	TCGA-EK-A2R9-01	Cervical Squamous Cell Carcinoma	33	NO	413.463	7.248
TCGA-BI-A0VR-01	TCGA-BI-A0VR-01	Cervical Squamous Cell Carcinoma	16	NO	129.684	7.243
TCGA-JW-A5VG-01	TCGA-JW-A5VG-01	Cervical Squamous Cell Carcinoma	59	YES	112.415	7.43
TCGA-VS-A94Y-01	TCGA-VS-A94Y-01	Cervical Squamous Cell Carcinoma			70.5875	7.209
TCGA-EK-A2GZ-01	TCGA-EK-A2GZ-01	Cervical Squamous Cell Carcinoma	52	YES	116.114	5.746
TCGA-C5-A2LV-01	TCGA-C5-A2LV-01	Cervical Squamous Cell Carcinoma	16	YES	122.025	5.926
TCGA-EA-A3QE-01	TCGA-EA-A3QE-01	Cervical Squamous Cell Carcinoma	16	YES	125.659	8.263
TCGA-C5-A1MP-01	TCGA-C5-A1MP-01	Cervical Squamous Cell Carcinoma	16	YES	127.899	8.097
TCGA-EX-A3L1-01	TCGA-EX-A3L1-01	Cervical Squamous Cell Carcinoma	45	YES	129.279	7.624
TCGA-JW-AAVH-01	TCGA-JW-AAVH-01	Cervical Squamous Cell Carcinoma			226.444	7.141
TCGA-VS-A8QF-01	TCGA-VS-A8QF-01	Cervical Squamous Cell Carcinoma			280.622	7.117
TCGA-EK-A2PI-01	TCGA-EK-A2PI-01	Cervical Squamous Cell Carcinoma	16	YES	138.705	8.064
TCGA-FU-A23K-01	TCGA-FU-A23K-01	Cervical Squamous Cell Carcinoma	18	YES	138.873	7.384
TCGA-VS-A8QC-01	TCGA-VS-A8QC-01	Cervical Squamous Cell Carcinoma			52.6247	7.099
TCGA-VS-A8EI-01	TCGA-VS-A8EI-01	Cervical Squamous Cell Carcinoma			74.3936	7.087
TCGA-MA-AA3Y-01	TCGA-MA-AA3Y-01	Cervical Squamous Cell Carcinoma			432.556	7.081
TCGA-C5-A7CH-01	TCGA-C5-A7CH-01	Cervical Squamous Cell Carcinoma	16	NO	469.864	7.077
TCGA-C5-A1BN-01	TCGA-C5-A1BN-01	Cervical Squamous Cell Carcinoma	45	YES	140.363	6.444
TCGA-VS-A9U7-01	TCGA-VS-A9U7-01	Cervical Squamous Cell Carcinoma			108.71	7.074
TCGA-ZJ-AB0I-01	TCGA-ZJ-AB0I-01	Cervical Squamous Cell Carcinoma			104.068	7.048
TCGA-C5-A7UH-01	TCGA-C5-A7UH-01	Cervical Squamous Cell Carcinoma			241.459	7.035
TCGA-C5-A1BL-01	TCGA-C5-A1BL-01	Cervical Squamous Cell Carcinoma	16	YES	141.318	6.76
TCGA-FU-A3WB-01	TCGA-FU-A3WB-01	Cervical Squamous Cell Carcinoma	16	YES	148.686	8.008
TCGA-VS-A8EK-01	TCGA-VS-A8EK-01	Cervical Squamous Cell Carcinoma			312.708	7.021
TCGA-VS-AA62-01	TCGA-VS-AA62-01	Cervical Squamous Cell Carcinoma			275.077	6.98
TCGA-MY-A5BF-01	TCGA-MY-A5BF-01	Cervical Squamous Cell Carcinoma	16	NO	0.542634	6.976
TCGA-VS-A94X-01	TCGA-VS-A94X-01	Cervical Squamous Cell Carcinoma			101.137	6.96
TCGA-VS-A958-01	TCGA-VS-A958-01	Cervical Squamous Cell Carcinoma			24.3197	6.939
TCGA-ZJ-AAX4-01	TCGA-ZJ-AAX4-01	Cervical Squamous Cell Carcinoma			32.8225	6.926
TCGA-VS-A9UM-01	TCGA-VS-A9UM-01	Cervical Squamous Cell Carcinoma			31.4715	6.925
TCGA-FU-A3YQ-01	TCGA-FU-A3YQ-01	Cervical Squamous Cell Carcinoma	16	YES	148.881	6.888
TCGA-EK-A2IP-01	TCGA-EK-A2IP-01	Cervical Squamous Cell Carcinoma	16	YES	153.441	7.022
TCGA-IR-A3L7-01	TCGA-IR-A3L7-01	Cervical Squamous Cell Carcinoma	18	YES	153.899	4.473
TCGA-C5-A1BJ-01	TCGA-C5-A1BJ-01	Cervical Squamous Cell Carcinoma	16	YES	154.242	6.784
TCGA-C5-A7CL-01	TCGA-C5-A7CL-01	Cervical Squamous Cell Carcinoma	16	YES	160.486	7.108
TCGA-C5-A2LY-01	TCGA-C5-A2LY-01	Cervical Squamous Cell Carcinoma	16	YES	170.228	5.624
TCGA-ZJ-A8QQ-01	TCGA-ZJ-A8QQ-01	Cervical Squamous Cell Carcinoma			79.5213	6.807
TCGA-IR-A3LC-01	TCGA-IR-A3LC-01	Cervical Squamous Cell Carcinoma	16	YES	170.247	7.968
TCGA-C5-A7X5-01	TCGA-C5-A7X5-01	Cervical Squamous Cell Carcinoma			377.797	6.79
TCGA-Q1-A5R2-01	TCGA-Q1-A5R2-01	Cervical Squamous Cell Carcinoma	16	YES	174.65	4.102
TCGA-ZJ-AAXD-01	TCGA-ZJ-AAXD-01	Cervical Squamous Cell Carcinoma			295.722	6.77
TCGA-EX-A1H5-01	TCGA-EX-A1H5-01	Cervical Squamous Cell Carcinoma	16	YES	174.742	6.728
TCGA-DS-A0VN-01	TCGA-DS-A0VN-01	Cervical Squamous Cell Carcinoma	16	YES	176.307	6.499
TCGA-JX-A3Q0-01	TCGA-JX-A3Q0-01	Cervical Squamous Cell Carcinoma	31	YES	176.37	7.962
TCGA-C5-A7CJ-01	TCGA-C5-A7CJ-01	Cervical Squamous Cell Carcinoma	16	YES	187.413	6.837
TCGA-JX-A5QV-01	TCGA-JX-A5QV-01	Cervical Squamous Cell Carcinoma	16	YES	194.43	9.503
TCGA-EK-A2RN-01	TCGA-EK-A2RN-01	Cervical Squamous Cell Carcinoma	16	NO	96.4826	6.659
TCGA-MA-AA3X-01	TCGA-MA-AA3X-01	Cervical Squamous Cell Carcinoma			794.503	6.647
TCGA-VS-A954-01	TCGA-VS-A954-01	Cervical Squamous Cell Carcinoma			322.835	6.645
TCGA-DS-A0VL-01	TCGA-DS-A0VL-01	Cervical Squamous Cell Carcinoma	16	YES	195.919	7.956
TCGA-DS-A1OC-01	TCGA-DS-A1OC-01	Cervical Squamous Cell Carcinoma			223.067	6.581
TCGA-C5-A1MN-01	TCGA-C5-A1MN-01	Cervical Squamous Cell Carcinoma	16	YES	206.442	3.341
TCGA-EX-A69M-01	TCGA-EX-A69M-01	Cervical Squamous Cell Carcinoma	16	YES	222.054	7.344
TCGA-VS-A94Z-01	TCGA-VS-A94Z-01	Cervical Squamous Cell Carcinoma			88.9465	6.523
TCGA-JX-A3PZ-01	TCGA-JX-A3PZ-01	Cervical Squamous Cell Carcinoma	45	YES	229.555	5.832
TCGA-LP-A5U3-01	TCGA-LP-A5U3-01	Cervical Squamous Cell Carcinoma	16	YES	234.426	7.274
TCGA-HM-A3JK-01	TCGA-HM-A3JK-01	Cervical Squamous Cell Carcinoma	35	YES	234.44	6.897
TCGA-BI-A20A-01	TCGA-BI-A20A-01	Cervical Squamous Cell Carcinoma	16	YES	239.382	4.959
TCGA-VS-A8Q8-01	TCGA-VS-A8Q8-01	Cervical Squamous Cell Carcinoma			5.55621	6.467
TCGA-EK-A2RM-01	TCGA-EK-A2RM-01	Cervical Squamous Cell Carcinoma	18	YES	243.79	6.407
TCGA-DS-A5RQ-01	TCGA-DS-A5RQ-01	Cervical Squamous Cell Carcinoma	16	NO	119.62	6.452
TCGA-EA-A5FO-01	TCGA-EA-A5FO-01	Cervical Squamous Cell Carcinoma	16	YES	252.156	7.91
TCGA-EA-A411-01	TCGA-EA-A411-01	Cervical Squamous Cell Carcinoma	16	NO	261.148	6.432
TCGA-UC-A7PG-06	TCGA-UC-A7PG-06	Cervical Squamous Cell Carcinoma			33.8159	6.424
TCGA-DS-A7WI-01	TCGA-DS-A7WI-01	Cervical Squamous Cell Carcinoma			93.7154	6.414
TCGA-EA-A1QS-01	TCGA-EA-A1QS-01	Cervical Squamous Cell Carcinoma	39	YES	254.352	8.417
TCGA-UC-A7PF-01	TCGA-UC-A7PF-01	Cervical Squamous Cell Carcinoma			164.917	6.38
TCGA-DS-A0VK-01	TCGA-DS-A0VK-01	Cervical Squamous Cell Carcinoma	16	YES	254.926	7.141
TCGA-C5-A1MQ-01	TCGA-C5-A1MQ-01	Cervical Squamous Cell Carcinoma			76.4333	6.3
TCGA-EX-A69L-01	TCGA-EX-A69L-01	Cervical Squamous Cell Carcinoma	16	YES	255.819	7.395
TCGA-VS-A8EJ-01	TCGA-VS-A8EJ-01	Cervical Squamous Cell Carcinoma			0.794832	6.29
TCGA-LP-A4AX-01	TCGA-LP-A4AX-01	Cervical Squamous Cell Carcinoma	16	YES	261.172	6.827
TCGA-C5-A902-01	TCGA-C5-A902-01	Cervical Squamous Cell Carcinoma			229.051	6.229
TCGA-C5-A8XH-01	TCGA-C5-A8XH-01	Cervical Squamous Cell Carcinoma			140.224	6.207
TCGA-LP-A4AV-01	TCGA-LP-A4AV-01	Cervical Squamous Cell Carcinoma	56	NO	285.436	6.202
TCGA-VS-A8QA-01	TCGA-VS-A8QA-01	Cervical Squamous Cell Carcinoma			113.022	6.19
TCGA-EK-A2RB-01	TCGA-EK-A2RB-01	Cervical Squamous Cell Carcinoma	16	YES	264.9	5.078
TCGA-C5-A7CK-01	TCGA-C5-A7CK-01	Cervical Squamous Cell Carcinoma	16	YES	274.122	7.977
TCGA-C5-A2LX-01	TCGA-C5-A2LX-01	Cervical Squamous Cell Carcinoma	16	YES	285.035	6.166
TCGA-EA-A5O9-01	TCGA-EA-A5O9-01	Cervical Squamous Cell Carcinoma	16	NO	133.315	6.129
TCGA-FU-A23L-01	TCGA-FU-A23L-01	Cervical Squamous Cell Carcinoma	45	YES	287.974	7.983
TCGA-JW-A5VI-01	TCGA-JW-A5VI-01	Cervical Squamous Cell Carcinoma	30	YES	241.041	6.012
TCGA-VS-A8EB-01	TCGA-VS-A8EB-01	Cervical Squamous Cell Carcinoma			428.905	6.01
TCGA-EA-A3HU-01	TCGA-EA-A3HU-01	Cervical Squamous Cell Carcinoma	16	YES	290.452	6.29
TCGA-VS-A8Q9-01	TCGA-VS-A8Q9-01	Cervical Squamous Cell Carcinoma			1453.82	5.983
TCGA-EA-A6QX-01	TCGA-EA-A6QX-01	Cervical Squamous Cell Carcinoma	58	YES	301.358	3.927
TCGA-VS-A9UV-01	TCGA-VS-A9UV-01	Cervical Squamous Cell Carcinoma			151.754	5.919
TCGA-EA-A3QD-01	TCGA-EA-A3QD-01	Cervical Squamous Cell Carcinoma	16	YES	301.914	6.094
TCGA-JW-A852-01	TCGA-JW-A852-01	Cervical Squamous Cell Carcinoma			5.10182	5.838
TCGA-UC-A7PD-01	TCGA-UC-A7PD-01	Cervical Squamous Cell Carcinoma			50.8877	5.837
TCGA-FU-A3TX-01	TCGA-FU-A3TX-01	Cervical Squamous Cell Carcinoma	18	YES	309.535	9.179
TCGA-DS-A1O9-01	TCGA-DS-A1O9-01	Cervical Squamous Cell Carcinoma			170.267	5.799
TCGA-VS-A8EH-01	TCGA-VS-A8EH-01	Cervical Squamous Cell Carcinoma			53.1491	5.756
TCGA-Q1-A73O-01	TCGA-Q1-A73O-01	Cervical Squamous Cell Carcinoma	18	YES	329.161	8.024
TCGA-DS-A0VM-01	TCGA-DS-A0VM-01	Cervical Squamous Cell Carcinoma	16	YES	333.991	3.867
TCGA-VS-A9UH-01	TCGA-VS-A9UH-01	Cervical Squamous Cell Carcinoma			16.5114	5.701
TCGA-EA-A43B-01	TCGA-EA-A43B-01	Cervical Squamous Cell Carcinoma	16	NO	203.606	5.685
TCGA-ZJ-AAX8-01	TCGA-ZJ-AAX8-01	Cervical Squamous Cell Carcinoma			234.548	5.669
TCGA-EK-A3GN-01	TCGA-EK-A3GN-01	Cervical Squamous Cell Carcinoma	16	YES	386.632	7.304
TCGA-EA-A1QT-01	TCGA-EA-A1QT-01	Cervical Squamous Cell Carcinoma	16	YES	396.519	7.751
TCGA-MY-A913-01	TCGA-MY-A913-01	Cervical Squamous Cell Carcinoma			632.018	5.555
TCGA-EA-A3HQ-01	TCGA-EA-A3HQ-01	Cervical Squamous Cell Carcinoma	16	YES	406.264	8.728
TCGA-C5-A7CG-01	TCGA-C5-A7CG-01	Cervical Squamous Cell Carcinoma	52	YES	422.88	7.973
TCGA-MA-AA42-01	TCGA-MA-AA42-01	Cervical Squamous Cell Carcinoma			149.231	5.348
TCGA-DG-A2KK-01	TCGA-DG-A2KK-01	Cervical Squamous Cell Carcinoma	16	YES	423.731	7.86
TCGA-ZJ-AAXT-01	TCGA-ZJ-AAXT-01	Cervical Squamous Cell Carcinoma			24.6325	5.301
TCGA-FU-A3HY-01	TCGA-FU-A3HY-01	Cervical Squamous Cell Carcinoma	16	YES	434.024	5.281
TCGA-MA-AA41-01	TCGA-MA-AA41-01	Cervical Squamous Cell Carcinoma			571.265	5.256
TCGA-EK-A2R8-01	TCGA-EK-A2R8-01	Cervical Squamous Cell Carcinoma	45	YES	464.661	7.229
TCGA-IR-A3LK-01	TCGA-IR-A3LK-01	Cervical Squamous Cell Carcinoma	31	YES	477.476	3.447
TCGA-C5-A1MI-01	TCGA-C5-A1MI-01	Cervical Squamous Cell Carcinoma	18	YES	479.815	8.913
TCGA-EK-A2PG-01	TCGA-EK-A2PG-01	Cervical Squamous Cell Carcinoma	58	YES	483.92	4.404
TCGA-C5-A1MK-01	TCGA-C5-A1MK-01	Cervical Squamous Cell Carcinoma	58	YES	508.796	7.815
TCGA-ZJ-AAXU-01	TCGA-ZJ-AAXU-01	Cervical Squamous Cell Carcinoma			20.4565	4.946
TCGA-C5-A1BI-01	TCGA-C5-A1BI-01	Cervical Squamous Cell Carcinoma	16	YES	562.229	6.665
TCGA-VS-A9UD-01	TCGA-VS-A9UD-01	Cervical Squamous Cell Carcinoma			274.622	4.725
TCGA-C5-A7UI-01	TCGA-C5-A7UI-01	Cervical Squamous Cell Carcinoma			20.5049	4.672
TCGA-EA-A439-01	TCGA-EA-A439-01	Cervical Squamous Cell Carcinoma	18	YES	573.614	6.361
TCGA-EA-A3HR-01	TCGA-EA-A3HR-01	Cervical Squamous Cell Carcinoma	73	YES	605.823	9.01
TCGA-ZJ-A8QR-01	TCGA-ZJ-A8QR-01	Cervical Squamous Cell Carcinoma			321.736	4.37
TCGA-Q1-A6DW-01	TCGA-Q1-A6DW-01	Cervical Squamous Cell Carcinoma	16	YES	608.055	7.726
TCGA-C5-A3HD-01	TCGA-C5-A3HD-01	Cervical Squamous Cell Carcinoma	16	YES	612.386	5.571
TCGA-Q1-A73Q-01	TCGA-Q1-A73Q-01	Cervical Squamous Cell Carcinoma	33	YES	664.882	7.747
TCGA-C5-A7UC-01	TCGA-C5-A7UC-01	Cervical Squamous Cell Carcinoma			103.288	3.719
TCGA-C5-A1M5-01	TCGA-C5-A1M5-01	Cervical Squamous Cell Carcinoma	33	YES	912.947	8.122
TCGA-JW-A5VL-01	TCGA-JW-A5VL-01	Cervical Squamous Cell Carcinoma	16	YES	954.203	6.495
TCGA-Q1-A6DT-01	TCGA-Q1-A6DT-01	Cervical Squamous Cell Carcinoma	16	YES	1085.82	7.191
TCGA-EK-A2RD-01	TCGA-EK-A2RD-01	Cervical Squamous Cell Carcinoma
TCGA-VS-A9U6-01	TCGA-VS-A9U6-01	Cervical Squamous Cell Carcinoma			83.8667
TCGA-VS-A9UA-01	TCGA-VS-A9UA-01	Cervical Squamous Cell Carcinoma
TCGA-ZJ-AAXI-01	TCGA-ZJ-AAXI-01	Cervical Squamous Cell Carcinoma			337.334
TCGA-HM-A6W2-06	TCGA-HM-A6W2-06	Adenosquamous			0.486689	10.65
TCGA-HM-A6W2-01	TCGA-HM-A6W2-01	Adenosquamous			1.07145	9.553
TCGA-2W-A8YY-01	TCGA-2W-A8YY-01	Adenosquamous			0.746008	9.413
TCGA-DS-A7WF-01	TCGA-DS-A7WF-01	Adenosquamous			110.278	8.952
TCGA-DG-A2KH-01	TCGA-DG-A2KH-01	Adenosquamous	18	YES	285.131	8.893
TCGA-Q1-A73S-01	TCGA-Q1-A73S-01	Adenosquamous	18	YES	115.162	7.058
TCGA-HG-A9SC-01	TCGA-HG-A9SC-01	Adenosquamous
TCGA-PN-A8M9-01	TCGA-PN-A8M9-01					9.114
